# Supplementary material for: Estimation of missing data of monthly rainfall in southwestern Colombia using artificial neural networks
Source: Data Brief. 2019 Sep 14;26:104517. doi: 10.1016/j.dib.2019.104517 (PMC6811873; doi:10.1016/j.dib.2019.104517)
Supplement: Multimedia component 1 [file mmc1.xlsx]

## Sheet: Original Data
Año	Meses	BAR	BER	BOM	BOT	BUE	CHI	CUM	PAR	PEÑ	MIR	GCH	GMT	HID	IMU	JUN	CHA	GCA	UNI	MAM	MAT	MOS	NAR	OBO	PIS	PUE	REM	RBB	RMO	SAL	SAM	SBO	JOS	SAN	TAM	TAN	TGA	CRU	MON	ASL	AAN	APO	VER	MAG	GYA	COC
1983	1	712.1	44.3	32.7	36.1	21.9	39.3	49.7	13.5	19.5	394.7	100.6	17.5	57.2	31	732.2	NaN	37	59.8	18	NaN	NaN	82.6	28.5	50	19.3	NaN	66	67	NaN	8	125	NaN	21	69.9	0	47.1	63.2	NaN	44.1	10.4	58	NaN	NaN	NaN	NaN
1983	2	459.8	38.7	59.4	74.4	95.5	19.7	52.3	58.3	12.9	339.5	38.1	47.7	120.8	62	494	NaN	3	75.9	58	NaN	NaN	74.8	45.2	19	94.2	NaN	60	78	NaN	2	131.9	NaN	2	34.7	9.8	60.7	92	NaN	67.5	12.5	92	NaN	NaN	NaN	NaN
1983	3	928.7	240.5	91.7	89	166.7	112.6	151.9	132.3	99.1	313.8	302	82.5	211.1	132	936.4	NaN	49	133.5	118	NaN	NaN	131	64.6	157	88.3	NaN	119	193	NaN	58	302.9	NaN	64	220.6	60.4	56.5	210.7	NaN	152.1	131.7	157	NaN	NaN	NaN	NaN
1983	4	858.9	340	193.6	126.8	174.1	134.5	96.8	158.9	257.4	269.9	122.1	102.9	313.6	258	899.9	NaN	156	267.7	227	NaN	NaN	143.2	106.5	153	113.3	NaN	120	292	NaN	46.3	218.4	NaN	196	377.6	246.8	138.4	196.6	NaN	127.5	235.7	246	NaN	NaN	NaN	NaN
1983	5	592.2	116.7	103.9	82.4	299.9	187.5	110.8	85.1	111.5	427.7	111	83	153.8	201	842.9	NaN	80	175.1	73	NaN	NaN	144.8	52.5	132	100.1	NaN	230	162	NaN	10	192.9	NaN	199	209.9	0	141.1	160.9	NaN	68.9	113.9	82	NaN	NaN	NaN	NaN
1983	6	687.9	12.7	6.1	25.6	4.9	13.2	27.4	31.1	20.6	323.7	274.5	44.4	16.8	47	448.9	NaN	2	34.3	0	NaN	NaN	41.8	19.6	12	12.9	NaN	55	7	NaN	15.3	35.5	NaN	78	69.3	0.3	11.5	9.7	NaN	42.7	17.7	10	NaN	NaN	NaN	NaN
1983	7	487.5	6	4.2	25.4	0	0	26.7	13.9	10.9	463.9	5	24.9	8.5	19	458.1	NaN	13	0	2	NaN	NaN	7.4	14.7	9	36	NaN	79	2	NaN	3	9.3	NaN	8	46.7	6.1	8.2	2.2	NaN	30.6	6	4	NaN	NaN	NaN	NaN
1983	8	526.7	3.3	2.9	20.9	0	33.5	16.2	10.6	8.1	371.2	0.4	70.7	4.6	13	492.9	NaN	10	6	32	NaN	NaN	15.4	11.5	13	24.1	NaN	90	7	NaN	11	14.3	NaN	17	27.3	0	3.5	11	NaN	32.3	2.3	7	NaN	NaN	NaN	NaN
1983	9	811.7	23	36.5	54	7.4	76.7	31.2	18	2.5	512.6	0	26.6	18.2	22	682.5	465.5	5	15	0	407.2	436.1	19.9	26.4	17	45.6	41	79	12	887	23	14.5	752.6	11	24.9	4.5	14.6	10.8	246.5	36.7	7.3	12	16	923	560.2	459.9
1983	10	794.7	289.5	113.9	151.6	174	108.5	116.9	125.1	225.5	264	241.9	61.6	242.7	140	1164	417.8	188	284.4	NaN	299.5	486.9	256	126.3	238	63.1	161	88	268	681	34	272.3	480.2	144	389	159.6	131.5	181.8	172	87.1	146.8	369.2	533	548	563.7	263
1983	11	524.2	158.9	135.8	50.3	82.3	65.2	92.9	50.3	170.7	155.9	147.2	40.1	177.3	71.9	899.4	394.1	122	108.5	97.9	208.8	417.4	248.5	48.8	207	40.7	72.2	86	109	497	16	184.6	544.4	94	176.1	134.5	85.4	114.6	163.9	56.6	87.9	79.1	269.5	605	290.5	97.5
1983	12	838.8	250.2	193.1	122.3	158	184.5	136.4	116.6	99.6	185.8	170.1	84.3	242.3	171.3	1288	195.5	69	336	146.6	182.8	361.1	283.7	91.6	271	125.7	114	182	227	333	26	263.3	NaN	118	260.9	180.5	130.1	256.2	134.6	141	138.7	406.4	470.6	411	547.3	213
1984	13	477.3	258.8	180.7	174.3	151.5	115	96.5	141.2	156.5	354.4	176.6	117	218.6	161.2	1139	170.8	203	286.1	91.3	403.3	451.9	424.7	137.4	295	106.6	197	231	262	578	16.4	298.3	448.1	158	282.5	236.1	168.2	260.3	152.5	203	130.3	349.4	521.4	251	485	308.7
1984	14	1056	359.5	186.4	89.1	203.9	105.2	88.9	185.1	185	399.7	144.4	111.7	220.3	125.6	969.4	346.9	96	493.1	65.7	730.3	333.2	277.9	77.8	147	25.6	384	141.2	208	670.2	32	284.3	362.4	177	338.1	133.5	170.5	178.1	134	92.6	225.4	107.5	298.4	NaN	829.4	452.6
1984	15	841.6	248	140.4	74.6	134	118.4	120	129.6	252.1	490.2	161.2	66.1	201.7	126.9	974.4	435.2	114	326.3	179	629.7	449.2	300.4	82.3	135	77.1	271	143	273	902.4	42	200	213.8	129	92.5	108	89.8	104.7	161	113.8	140.2	167.3	307.9	369.8	668.7	547.3
1984	16	999.7	211	149	142.1	265.9	161.5	165.2	157.7	211.3	344.9	200	99.1	256.5	231.9	1224	331.5	143	247.8	141	549.7	385.1	334.5	138.8	276	159.4	205	229	318	338	19	293	368.2	248	258.2	71.4	174.6	226	267	126.5	162.4	220.1	318	449.7	763.4	143.6
1984	17	1028	193.4	87.6	84.1	214.3	119.5	151.1	166.4	122.9	496.4	369.7	88.4	171.8	182.5	818.7	416.7	163	314.7	180.3	646.9	454.6	300.7	97.4	149	111.3	314	229	255	842	32	339.2	328.2	149	312.9	91.3	133.2	196.1	237.7	97.1	143.6	166.9	278.3	570.6	757.8	268.3
1984	18	983.2	12.3	19.3	26.1	10.2	211.6	29.5	38.1	53.3	509.3	198	11.9	31.4	27	1057	669.8	39	76.2	55.6	555.5	544.1	28.9	17.1	66	40	452	48	10	576	24	50.3	338.9	96	40.1	118	15.3	21.2	326.1	44.6	36.7	4.3	115.3	253.3	964.3	475.1
1984	19	1013	47	42.7	33.2	36.8	59.8	29.7	24.2	32.5	312.3	129.1	39.1	43.4	10	599.2	153.9	34	43.4	15.6	260.5	330.1	111.6	23.7	47	48.6	119	67	28	410	11	129.1	193.4	11.4	118.3	42	38.6	44	357.7	43.2	42.4	28.7	61.7	280.7	595	220.2
1984	20	365.3	69.4	98.3	46.3	95.9	54.8	47.7	66.4	96.6	87.4	110	26.5	72.2	30	614.8	198.4	7.5	109.1	76	159.9	239.9	86.1	28.8	165	5.4	141	38	58	474	20	63.2	89.8	4.8	107.4	38.4	15.3	68.5	274	36.3	68.5	69.9	217	316	141.7	62.1
1984	21	668.1	168	113.2	69	173.4	99.1	114	114.8	113.5	384.8	184.9	73.3	229.5	55.5	1255	494.7	121.5	181.3	166.8	286.6	400.9	140	65.8	187	96.3	246	162	141	568	39	181.8	188.5	20.2	180.5	144.5	63.6	122.3	250.5	74.8	197.8	159.7	278.1	400	336.8	197.6
1984	22	518.9	266.4	187.3	165.3	242.3	126.7	101	146.1	233	147.1	254.3	100.6	345.4	134.2	912.9	268.9	119.3	350.5	259.7	267.3	189.7	223.6	94.5	265	126.8	143	231	270	220	22	336.1	162.5	22.4	301.6	230.8	172.9	306	230.1	125.3	172	313.9	478.3	307	426.9	64.5
1984	23	410.3	303.9	128.2	116.9	272.8	78.1	87.1	128.9	107.6	135.7	267.8	58.8	315.6	154.8	720.9	277	38.3	221.4	239.5	180.8	461.3	254.2	73.3	213	89.5	269	179	210	495	14	291.9	353.6	11.6	245.5	129.9	239.4	240.1	189.2	165.8	210.2	234.6	248.9	511	138.1	109.1
1984	24	406.8	249.3	149.6	60.1	42.2	30.6	36.3	62.6	94.4	126.4	174.2	30.1	82.1	35.2	629.8	305.2	10.3	69.3	125	206.8	581	114.2	54.6	93	25.8	368	42	53.9	601	23	116.8	535	6.2	136.2	110.9	21.1	53.2	291.6	28.9	245	70.8	346.4	622	324.9	163.7
1985	25	277.6	203.4	116.4	108.1	180	179.3	93.2	92.1	77.1	200.7	223.1	70.3	264.8	94.9	602.5	222.4	35.1	230.3	327.9	260.4	128.5	307.2	70.7	184	70.7	198	152	252	262	26	405.3	359.5	67	162.7	79.3	241	284.4	134	117.1	109.9	311.8	282.1	524	262.5	184
1985	26	326.9	184.3	12.6	46.7	5.2	40.3	51.3	48.3	13.4	138.1	256.3	46.5	21	13.5	256	173.2	9	9.9	50.3	138.3	123.8	47.6	33.3	81	47.8	214	22	31	236	0	25.6	453.8	9	25.7	32.3	40.3	47.2	158.3	31.1	9.7	39.2	57.3	449	204.2	108.5
1985	27	305.5	205.2	34.4	64.9	78.6	51.2	65.2	54.9	63.3	101.7	126.8	70.3	89.3	77.3	413.2	113.6	9	53	40	185.8	12.8	149.5	52.4	63	107.8	150	107	103	57.9	4	117.6	174.5	52	72.7	107.7	30.3	135.4	241.9	70.7	108.6	89.8	177.2	257	321.2	48
1985	28	441.8	196.6	142.5	87.7	55.2	83.2	73.2	84.6	136	217.6	150.2	42.5	233.3	108.4	686.5	148.6	35.2	252.9	97.2	74.4	46.2	212.4	95.9	124.8	78.2	102	97	111	109.5	126.1	205.3	204	97.7	237.6	135.7	65.2	109.5	182.6	98.6	85.3	106.1	18.5	333	495.9	168.4
1985	29	824.9	138.2	98.7	113.1	79.5	68.6	93.9	95.6	123.2	338.5	104.7	47.8	94.6	77.7	718.2	497.5	24.1	128.9	114.1	305.8	499.1	115.7	82.1	106.7	148.9	245	140	112.4	536.4	126.4	96.2	518	122.9	99.6	158.1	155	65.7	341.3	103.9	76.7	88.6	187.8	598	546.4	393.7
1985	30	461.3	60.5	36	44.9	17.6	65.4	20.9	18	46.8	396.6	51.9	64.3	54.8	18.5	633.5	280	21	30.7	92	379.9	404.9	33.6	31.2	38.4	35.8	155	27	18.8	532.9	46.1	80.9	396.3	26.1	58.1	86	55	28.5	394.1	36.6	43.8	23.6	37.5	374	559.2	366.4
1985	31	249	37.2	15.4	38.9	0.5	35.7	18.2	27.2	5.4	75	48.6	61.7	17.7	22.6	388.6	147.1	0	43.3	20	84.6	126.7	11.7	15.8	28.9	79.6	59	51	12.8	242.1	7.4	20.3	265.3	4.7	8.9	11.5	27.5	9.7	537	30.2	9.2	19.7	39.7	313.3	320.4	59.7
1985	32	532.9	19.1	52.1	37.3	39	61.8	11.9	41.7	22.6	84.2	27.8	23.1	27.3	21.3	680	204.3	11	29.3	52.2	98.3	298.7	66.9	20.5	66	29.2	168	46	30	377.2	77.2	43	522.1	41.1	40.7	44.7	44	23.7	298.6	23.9	30.1	44.4	85	685.6	279.8	27.1
1985	33	463	61.5	108.2	79.3	220.2	99.6	89.2	107.6	146.9	191.8	46.7	68	101.3	70	713	193.4	43.8	197.6	203.1	162	130.3	169.5	63.9	203.4	58.5	114	48	119.6	74.3	239.8	155.7	275.5	134.2	187.2	260.4	71.1	66.8	242.9	67.3	112.2	91.5	201.4	539	319.6	21
1985	34	179.7	198.3	117.7	74.9	40.6	76.1	54	92.7	89.2	30.8	42	61.6	147.8	49.6	444.7	45.9	66	153.3	126.3	44.5	209.7	152.8	60	70.4	61.4	82	75.1	101.4	64.2	63.2	169	371.5	127.9	111.5	51.2	79.7	150.9	109.1	50.7	109.5	142.3	88.2	168.1	213.8	10.4
1985	35	271.6	195.1	137	57.1	93.9	65.9	80.2	77.1	130.9	100.7	78.3	47.4	176.7	71.3	399.2	162.1	218.9	321.4	205.1	91.8	334.4	189.6	52.1	175.6	98.7	24	63	162.2	301.5	158.6	304	252.4	31.8	180.4	173.5	86.5	235.1	128.9	66.7	98	151.5	340.3	165.1	208	37.3
1985	36	478.9	257.2	105.5	99.3	181.8	267	83.1	78.6	98.5	362.5	115.5	59.5	134	118.1	959.2	359.1	104	234.8	143.1	357.7	617.2	281.6	61.2	171.1	70.4	125	120	167.8	657.2	216.4	325.8	490.9	43	220.3	121.2	108.4	262.2	170.7	96	110.5	243.9	324.7	361.2	311.4	96
1986	37	627.3	162.1	56.6	52.1	55.5	142.4	57.6	78.9	170.6	555.7	56.9	54.4	200.5	62	791.6	535.1	43.8	164.3	132	624.9	699.7	140.8	61.1	92.3	48.6	141	98	122.6	643.3	307.4	188.4	431.5	84.6	174.6	169.5	78.1	159.2	157.9	88.3	105	84.3	289.5	534.5	396.6	124.2
1986	38	274	203.6	92.7	69.3	133	0	72	99.5	90.2	259.7	67.3	74.6	193.2	103.8	857.4	180.8	22.5	253.3	142.8	116.4	35.3	235.1	67.7	89.3	46.9	14	165	211.1	228.2	183.7	181.4	308	76.5	148.2	96.3	109.6	195.6	63.5	68	146.8	205	347.7	269	367.5	115
1986	39	543.9	128.7	116.9	110.1	135	80.1	137.9	125.2	58	256.3	59.2	108.5	235.3	107.5	650.2	305.5	18.5	124.8	42.6	125.2	379.3	198.9	85.9	63.6	131.4	157	127	168.9	139	97	192.4	525.9	71.2	108.9	94.1	141.1	142.5	197.9	132.1	58.9	214.6	259.4	535.4	437.2	148.7
1986	40	919.7	156.5	211.4	76.4	160.6	105.2	80.1	124	132.7	307	48.9	30	162.5	134.5	983	228.3	37	149.3	69.3	387.4	206	158.8	61.1	94.3	54.9	151	82	109.9	143.6	249	290.8	540.3	169.3	159.1	124.2	102.2	115.5	247.7	81.5	166.8	152	363.1	696.7	529	174.8
1986	41	626.7	83.9	95.5	79.8	65.7	59.2	67.3	74.1	105.6	328.7	196.7	39.9	64.5	63.1	712.9	204.3	38	144.4	35.7	314.4	134.8	163.7	75.8	62.7	69	NaN	50	74.7	330.4	264.3	121.1	587	327.8	96.8	173.2	78.4	58	260.5	76	107.2	92	185.8	518.3	600.5	116.8
1986	42	404.2	41.1	41.7	43.3	38.4	26.9	24.7	18.2	53.3	135.9	29.8	38.7	22.3	15.1	709.7	197.1	5	31	14.7	162.1	264.3	19.4	25.5	47.1	55.4	178	31	23.8	525.3	63.2	49.6	330.1	103.3	72.6	31.7	12.6	38.6	537.8	31.8	28.5	35.5	78.4	351.3	520.7	27.9
1986	43	362.3	4.5	2.2	42.2	0	17.5	12.4	15.9	0.3	296	20.7	31.8	5.7	8.2	439.4	164	0	1.2	6.3	214.3	60.2	8.3	17.7	11.9	49.3	52	27	10	241.9	6	13.4	428.1	1	0.9	5.4	8.3	18.7	681.5	19.8	2.5	10.6	3	355.8	452.4	40.7
1986	44	634	6.2	15	39.1	3.4	21.8	14.5	26.2	25.2	102.3	47.5	35.8	12.5	12.5	516.6	211.5	8	43.6	28.3	183.7	159	21	24.6	25.9	34.1	177	38	8.3	159.5	35.8	20.8	441.5	21	71.2	28.1	16.2	7.9	329.5	21.1	8.5	5.8	79.2	426.9	344.1	54
1986	45	360.1	41.2	56.2	14	89.2	2.4	58.5	53.1	19.1	89.9	33.3	56.9	37.3	24.1	402.8	160.6	8	130.3	118.2	84.8	156.5	141	21.1	58.6	20.3	35	19	48.5	176.1	35.1	43.4	186.5	3	120.3	30.6	39.8	39.3	313	27.9	43.1	19.1	182.7	205.3	347.2	90.9
1986	46	506.9	330.8	221.2	175.6	304.6	162.5	122.5	239.3	304.3	180.8	329.4	116.4	220.8	194.5	988.7	250.8	106.8	398.3	204	171.8	503.4	244.9	143.4	264	205.1	35	140	324.7	258.6	357.8	502.9	340.1	171.8	337.5	291.9	248.9	297.8	214.5	122.3	177.9	360.3	306.6	467.1	332.7	108.4
1986	47	359.4	279.1	131.6	126	186.1	37	67.4	105.4	167.6	85.3	188.7	67.7	243	119.8	727.1	346.9	44.5	344.8	213.6	124.6	318.6	187.4	76.1	145	100.7	80	120	216.2	308.5	194.8	357	545.6	97.1	334.7	149.4	152	272.3	134.3	71.6	109.3	232.9	331.1	264	243.3	66.5
1986	48	362.7	88.2	108.9	51.3	68.4	14	39.4	58.3	43.4	223	99.6	12.7	54.1	40.5	455.3	137.9	17	91.8	36.8	274.2	269.4	102.9	38.8	77	25.5	83.6	60	62.2	419.8	159.4	117.8	308.6	59.9	78.2	72.6	43.2	60.2	263.3	36.5	44.5	111.1	212	389	NaN	63
1987	49	640.8	64.1	88.6	48.9	32.3	27.6	43.5	42.3	55.8	524.9	113.5	49.9	90.6	37.2	690.9	233.7	25.2	76.3	65.1	541.3	152.2	101.9	40.8	69.7	23.2	59	29	47.6	302.5	102	84.8	544.2	27.5	62.2	73.6	51.8	71.7	309.7	50	49.1	58.8	235	459.9	622.6	319.9
1987	50	443	16.1	28.2	50	27.1	61.6	65.7	73.2	85.7	178.9	65	19.5	20.5	28.8	359.2	87.1	19	25.5	17.6	292.4	120.8	48.1	28.2	51	13.1	348	58	44	84.3	73.8	38.3	566.3	54.6	47.6	5.6	23.3	44.5	279.3	42.4	46.8	35.3	104	585.3	425.8	58.4
1987	51	NaN	169.7	84.5	88.3	90.1	91.7	114.8	67.2	71.2	336.4	166.3	31.1	119.5	97.1	788.5	48.1	44.8	161.4	45.9	386.4	395.9	227.9	92.6	144.9	38.6	98.8	133	97.8	346.7	197.6	151.7	233.7	59.9	140.2	133.4	97.3	131.1	94.1	38.8	67.4	173.5	263	841	971.6	156.3
1987	52	433.2	128.3	122	168.9	56.2	148.3	122.9	121.1	49.4	463.8	165.2	150.2	89.6	186.2	468.3	498.6	30.2	112.1	77.8	283.7	525.8	223.5	147.1	32	149.7	287.7	152	220.9	390.2	107.9	171.4	430	40.1	166.8	166	129.3	133.4	405.7	130	122.8	116.9	228	621	617.8	375.6
1987	53	830.6	217.3	112.2	98.8	286.1	128.2	103	115.2	83.5	394.8	103.3	128.1	185.4	169.1	903.2	349	46.3	155.4	212.4	609.2	566.9	292.4	112.9	54.8	98.4	212.2	91	191.6	424.7	173.4	211.7	396	117.2	255.9	110.2	182.7	191.9	415.7	110.6	175.9	147.1	257	781.6	657.8	363.2
1987	54	574.2	2.2	2.8	29.8	0.5	66.1	13.2	8.5	17.4	134.6	34.2	26.9	0.2	2.4	434.6	224.6	0	0	6.3	112.3	162.4	8.7	19.4	21.2	59.7	163	39	10.2	323.4	45.1	11	420	13.7	35.2	15.2	12.8	4.1	408.5	10.8	6.8	4.7	47	473.5	626.3	50.1
1987	55	663.2	29	16.7	41.7	31.3	42.4	42.6	37.5	49.9	422.9	140.4	29.3	22.4	29.7	334.2	368.9	16.9	107	59.7	273.6	166.9	55	23.6	75	54.8	177	64	18.2	286.7	112.8	47.2	337	116.9	137.5	86.4	32.7	20.1	368.9	45.1	18.4	42.7	86	434.5	484.2	132.9
1987	56	560.4	49.3	27.9	39.5	15.3	32.4	65.3	74.4	28.7	431.7	54.8	63.9	17.4	19.9	350.8	227.5	2	55	15.7	386.3	51.5	26.8	30.2	17	60.7	192	60	15	370.8	37.9	87	388	12.2	37.3	65.6	38.6	15.7	428.9	45.7	35.4	20.8	68.1	211.1	967.7	307.7
1987	57	477.5	39.3	29	31.7	24.1	42.9	47.3	52.1	63.9	104.7	64.2	47.6	136.2	62.2	612.3	311.9	38	95	66.2	181.8	68.7	59.5	16.9	69.8	47	55	17	2.6	184.3	40.4	73.8	26.3	85.1	54.4	NaN	41.3	55.2	177.9	31.8	54.6	16.7	108.2	496.9	339.6	85.1
1987	58	990.7	362	194.2	144.9	278.4	164.2	168.7	195.1	177.1	203.9	346.3	190.2	238.2	213	1030	324	65.3	330.8	334.6	277.2	327.2	325.7	115.2	175.2	213.6	247	145	287.4	287.3	381.5	442.5	53	156.9	295.3	309.6	219.7	263.2	198.2	120.1	279.4	316	371.2	305.7	358.5	123
1987	59	400.3	163	75.6	49.6	98.5	51.4	46.2	54.3	95.4	47.4	142.8	69.1	226.4	66.1	589.5	284.5	54.6	227.3	133.6	75.6	210.8	140.7	52.5	61.5	92.1	118	72	115.7	179.1	121.4	216.9	8.1	16.1	133.9	116.6	49.5	126.3	92.1	100.6	162	173.3	217.6	158.5	138.2	32.9
1987	60	429.5	99.5	26.8	67.9	41.1	25.6	41.4	60.1	42.2	241.4	66.6	63.9	181.9	50	579.2	239.5	17.5	94.8	67	358.6	82.9	88.1	66.8	34.2	39.6	13.6	123	34.5	38.5	36.6	80.5	43.1	4.2	84.2	30.7	22.6	46.5	267.4	82.9	86.5	138.2	57.9	124.3	337.7	47.2
1988	61	526.8	94.3	88.3	45.4	153.2	70	43.1	55.9	33.9	459.1	104	84.5	133.8	100.2	690.5	260.8	16.8	108.9	80.3	263	266.9	131.3	33.5	65.1	34.6	40.7	54	77.5	55.8	84.3	151.5	20.6	7.3	50.1	92.6	74.7	84.1	191.9	63.2	55	78.2	188.4	268.5	447.3	32.4
1988	62	683.1	109.6	68.3	42.4	88.1	139.2	51.4	57.5	123.3	404.4	103.1	86.7	121.4	68.4	696.7	359.2	19.3	144.9	81.3	404.2	303.6	167.7	42.9	67.1	33.4	22.7	59	114.9	48.9	75.6	100	40.8	5.2	139.5	69.2	71	73.7	209.4	99.7	108.3	85.4	203.3	197.3	392.2	127.7
1988	63	156.1	29.2	16.7	37.3	2.5	36.7	29	19.8	11.6	52.5	22.4	35.6	49.6	10.3	219.3	75.4	7.5	15.1	11.4	45.8	95.7	34.6	29.7	67.7	14	3.7	53	28.9	2.1	34	85.6	11.6	2	17.6	44.7	24.6	71	190.9	57.9	35.9	36.4	95.9	65.9	457.7	50.2
1988	64	951.1	212.8	209.4	124.5	381.3	210.1	169.1	174.9	149.5	563.1	327.1	174.4	191.5	215.2	826.9	415.4	97.8	323.8	74.4	410.9	214.2	241	124.1	114.7	25	49.9	151	164.1	48.7	446.9	321.3	42.8	19	260.6	221.3	166.9	128.3	310.3	140.1	156.2	240.6	314.9	756.6	534	394.5
1988	65	973.9	99.5	54.2	87.3	92.6	86.7	87.8	98.5	81.7	605.8	78.4	111.3	125.8	90.7	1065	158.1	63.5	267.7	47.2	735.3	577.7	133.6	97.2	59.3	31.5	53.9	105	86.3	79.5	183.7	169.4	45.5	7.6	161.5	81.1	105.5	123.4	418.3	81.7	126.2	115.5	161	732.7	598.2	363.1
1988	66	853.7	75.4	66.8	79.1	102.2	63.7	70.3	75.2	110.1	368.5	116.5	57.9	114.4	84.2	764.7	234.9	27.3	217	109.9	234.3	610	178.6	71.2	44.3	27	33.8	104	68.4	55.6	116.3	126.2	38.5	22.8	171.4	144.8	86.1	61.4	403.8	96.1	109.7	88.5	234.3	388.6	492	73.3
1988	67	449.2	70.5	55.8	46.7	36.3	58.4	39.8	43.3	90.5	140	96.1	24.3	16.6	28	498.1	226.2	43	110.5	37.2	144.1	170.9	85.4	30.8	39.8	397.4	125.1	56	28.8	24.1	110.8	93.1	39.1	119	104.9	69.7	31.3	30.1	606	31.1	83.8	72.6	111.8	404.2	430.1	76.1
1988	68	478.8	35.3	42.1	79.8	31.2	32.7	47.1	47.9	42	111.8	58	59.5	22.5	61.5	603.4	265.6	11.9	36.6	39.2	124.6	95.3	44.1	70	81.2	31.6	27.2	83	26.4	234.4	59.7	70.3	246	91	56.2	53.9	93.9	38	351.2	67.8	35.1	40.1	109.2	245	299	57
1988	69	295.5	107.3	48	58.5	101	93.8	49.3	97.2	70.5	115.5	128.9	30.7	95.6	50.6	571.3	156	3.5	190.9	120.8	79.8	282.2	129.6	59.7	207.9	48.8	17.8	67	75.8	182.8	86.9	160.1	214	211.8	150.4	121.6	68.4	54	249.2	63.5	54.8	84.8	224.5	223.8	244	28
1988	70	275.6	150	85.6	98.5	106.9	161.7	95.8	147.7	59.7	110.5	165.4	57.5	122.5	82.5	851.9	83.5	22.4	124.5	101.7	52.3	181.1	227.1	62.2	387.2	15.8	21	85	161.8	328.7	112.3	118.8	270.1	14.7	183.2	85.4	126.8	106.7	175.6	123.2	60.2	137.5	216.2	243.9	148	34.5
1988	71	519.5	624.5	189.9	191.6	544.9	252	201.3	240.6	196	186.3	395	136.3	405.6	177.5	654.2	269.3	82.1	525.2	337.5	136.4	103.8	523.6	159.8	119.8	8.3	24.8	156	429.7	151.3	548.3	539.2	423	20.7	398.1	331.4	281.9	368.7	160	179.8	259.1	420.4	656.6	394.6	403	43.3
1988	72	421.6	260.9	92.5	100	140.6	120.6	128	125.7	88.9	210.4	188	103.8	207.3	86.5	888.1	202	36.8	259	130.8	187.7	111.8	340	75.9	63.9	109.4	25.5	107	164.5	216.2	318.9	301	352	13.3	165.3	180	144.2	181.6	139.2	128.6	90.2	283.7	273.4	321.5	285	53.9
1989	73	973.9	256.6	203	108.2	182.7	355.2	150.6	137.1	93	570	154.9	99	200.6	80.1	977.2	540.4	19.6	238.8	207.2	548.9	376.4	199.2	75.8	95.2	218.2	50.2	74	145	361.6	184.7	274	506	12	194.8	151.2	87.7	104.2	350.8	103.9	167.7	143.2	370.3	559.9	727	97.6
1989	74	434	155.9	71.9	83	136	109.7	82.9	73.7	90.5	261.5	123.8	80.3	100.4	67.1	660.4	89.3	11.5	119.4	128.9	213.2	245.1	155.4	51.9	31.8	172.8	17.5	57	130.3	241.3	122.3	198.2	230	8.9	135.5	75.1	86.4	123	264	63.9	73.5	209.8	121.1	485.8	436	133.5
1989	75	236.2	200.3	101.2	69.9	143.5	129.6	88.1	109.1	92.4	50.7	119.7	110.3	186.7	101	486.8	28.8	20.5	286.9	126.1	30.5	0	348.4	77.1	51.5	70.2	4.3	120	185.9	0	123.8	224.9	62	25.9	197.4	94.5	98.1	144.1	73.6	95.8	162.1	124.3	233.3	79.4	133	1.1
1989	76	856.4	129.3	61.1	42.9	118.6	28.2	67.9	78.2	149	293.3	116.8	70.4	42.1	66.6	831.3	142.3	5	140.7	64	412.3	156.3	129.6	55.9	54.6	12.3	12.6	64	63.8	229.4	155.1	122	387	10.6	114.1	84.9	67.5	60.1	222.3	85.2	101.1	62.6	125.8	250.8	567	177.4
1989	77	1187	73.2	40.6	50.5	61.5	25.8	43.7	81.5	60.7	485.3	155.4	NaN	30.9	65.2	739.1	280.1	8.4	157.6	36.3	520.2	255	70.6	27.4	54.7	58.8	48.9	63	50.3	704.3	163.8	113.7	519	8.5	115.3	163.2	61.9	79	536	34.5	70.6	43.5	125.3	489	857	290.3
1989	78	783.3	66.5	74.6	108.1	45	64.7	98.1	91.8	134.7	274.3	107.3	44.1	40	100.8	474	473.6	31.1	89.6	28.6	268.8	332.3	75.1	85.8	48.2	214.9	62.7	188	32.9	379.3	216.6	60.2	1017	36.9	119.7	104.9	109.1	43.2	541.5	115.1	66.1	42.7	132.3	457.9	780	111.9
1989	79	272.4	38.5	20.1	47.2	11.6	25.8	39.7	37	71.1	86.8	79.6	31.4	45.4	68.2	462.6	221.9	11	69.1	23.7	101.1	192.9	124.6	30.9	41.9	42.8	16.7	74	40.6	213	34.8	128	851	43	70.6	39.1	10.7	38.8	527.6	35.3	68.9	38.1	115.8	210.1	432	52.8
1989	80	342.9	8.2	2.9	45.5	3.1	27.1	23.9	17.3	16.3	122.9	45.6	21.5	4.7	14.3	158.1	186.1	2	42.9	71.8	132.6	181.6	11	23.3	27.1	237.6	70	100	14.3	540	28.7	27.3	482	4	45.5	51.9	15.9	15	386.9	29.5	15.9	5	28.4	1377	330	55.2
1989	81	674.9	65.9	35.6	30	33.6	60.7	51.3	56.2	85.2	171.5	122.1	43.8	91.4	13.9	673.1	459.9	20.4	88.4	64.5	166	211.9	68.5	24.6	101.7	4.6	146.9	103	50.2	351.7	129.5	93.8	456	147	140.4	99.5	32.8	35.3	191.6	44.7	54.7	33.6	166.2	1223	610	49
1989	82	675	244.9	119.3	67.9	219.1	208.3	117.5	120.6	152.1	199.8	288.4	71.1	138.3	99.8	810.2	219.2	64.8	363.9	234.8	315.3	333.8	272.9	66.6	181	66.6	327	136	106.1	377.7	448.4	213.7	488.5	180	345	246.9	123.7	89.7	277.2	84.2	153.1	149.9	359.1	1032	398	116.5
1989	83	214.8	78.2	54.4	25.5	46.1	204.6	38.7	48.2	78.9	103.5	144.3	33.1	152.4	28.6	548.6	157.4	41.8	196.5	84.7	54	36.3	88.7	28.7	124.7	37.6	150	74	58	195.7	208.2	144.8	260	95.9	90.2	178.6	61.7	88	97.7	32.3	73.5	161.2	266.4	782	210.7	61.9
1989	84	422.6	78.3	114.4	54.8	204.2	56.4	29.1	61.7	150.9	94.8	136.7	36.5	119	120.2	736.8	354.6	24.8	197.4	72.6	81.6	285.2	257.3	72.2	165.9	16.6	161	43	129.5	132.4	129.4	186.9	433	50	161.1	119.9	121.5	161.4	55.3	72	124.8	238.6	361.7	126	284	94
1990	85	325.5	117.8	65.9	69.9	28.6	116.4	49.6	32	58.7	194.6	53.2	30.3	123.3	10.1	431.2	287.9	31	104.5	115.9	142.4	200.2	98.4	42.8	75.7	73.3	95	86	85.2	322.7	123.5	199.4	157	31	107.2	66.4	69.3	92.9	318	51	65.1	53	107.1	186	337	132.7
1990	86	658.7	228.7	154.9	91.1	327	23	97.8	102.7	127.2	273	233.9	148.7	224.3	93.1	853.2	577.8	82.5	249.4	131.8	518.3	213.3	254	99.6	171.5	91.2	164	79.1	207.7	208.8	193.1	389.2	400	107	167.8	163.9	147.6	286.5	113.6	81.3	188	234.9	414.9	743	454.5	240.8
1990	87	794.6	73	32.1	74.3	48.6	227.9	60.6	41.7	34	397.7	118.3	20.3	87.3	33.4	647.1	464.5	8.8	119.9	42.8	401.4	111.8	75.5	50.4	74	76.7	336	81.2	99.7	334.8	137.1	84.7	616	100	134.9	136.7	58.4	60	376	47.4	65.3	29.4	124.8	492	721	261.1
1990	88	573.5	156.2	101.4	65.3	208	187.7	78.5	91.5	134.9	245.7	NaN	58	92.7	69.5	1053	247.4	94.1	269.4	115	218.8	198.4	220.2	72.1	79.8	44.7	249	83.5	90.7	276	279.4	257.4	408	213	223.7	198.2	78.1	80.4	245.2	49.4	138	106.7	254.7	461	608.3	198.4
1990	89	665.3	51.2	21.7	71.3	135	258.4	155.5	44.1	50.3	196.4	111.6	84.8	25.1	49.8	631.5	309.3	45.9	122.5	71.9	344.7	363.8	102.3	55.2	38.2	120.7	246	83.8	74.1	290.6	81.3	111.2	673	146	123.1	78	29.5	57.3	454.1	71.3	79.6	72.2	109.8	206	591	113.4
1990	90	680.6	31.3	55.3	68	29.7	190	40.2	54.3	44.8	705.7	59.3	44.6	24.1	44.6	618.8	163.7	0	64.2	9.7	504.1	293.6	55.8	54.7	37	66.2	186	93.7	36	586.8	32.4	40.8	596	47	88.3	24.7	16.2	30.9	548.8	53.5	33.4	39.9	48.7	271	854	408.4
1990	91	338.3	35.4	26.9	69.6	93	86.4	17.1	42.9	20.1	155.4	43	44.4	37.6	28	487.1	402.2	6.7	37.8	17.9	131.4	519.8	51	38.1	40	97.6	204	106.4	56.3	649.2	30.2	29.7	590	34	60.7	27	28.5	53.4	449	32.7	61	42.8	55.5	275	778.9	63.8
1990	92	94.1	4.7	2.7	28	0	23.5	24.4	22.4	29.1	125.9	9.3	25	22.4	0	449.1	90	0	9.6	23.7	239.7	28.5	3.9	11.3	13.6	79.4	18	65	3.8	381.8	22.4	25.5	104	5	10	11.6	0	15	447.2	17.4	9.1	6.4	32.4	76	583	14
1990	93	215.5	47.8	35.4	37.1	3.5	21.7	9	31.8	14.7	57.1	43.3	17.3	7.4	14.7	468.4	434.2	0	38.2	5.4	37.2	83.7	23.6	22.9	32.9	32.8	100	68.3	21.6	56.6	41	20.7	172	5.2	50.1	16.3	32.9	7.3	252.9	15.6	12.5	6.6	65	223	300	41.6
1990	94	498.9	274.4	195.1	94.3	210	213.4	126.2	157.5	199.7	98.5	307.5	125.9	126.4	154.3	835.2	306	152	403.2	197.6	126	224.9	423.7	112.9	274.8	103.9	160	206.3	234.5	245.2	235	254.9	1330	78.4	310.8	283.4	161	171.2	197	117.6	243.4	160.5	468.7	231	397	52.6
1990	95	114.1	145.3	41.1	79.1	80	86.7	114	71.9	28.2	78.4	114.8	110.4	107.2	50.6	618.6	121.4	17.5	129.2	121.3	23.9	17.4	226.4	30.7	79.2	62.1	30.1	104.6	122.9	102.2	60.1	148.3	390	40	80.2	79.6	42.8	103.2	148.6	70.1	58.3	153.4	172.1	166	107	17.5
1990	96	451.5	166.7	70.2	57.7	94.3	35.4	79.7	35.6	99.1	108.5	115.1	33.8	90.4	50.8	528.3	173.3	30	208.8	45.8	188.5	20.3	140.9	37.3	53.9	68	41.1	187	87	194.7	126.4	170.3	666	44	106.3	103.7	65.9	145.4	223.7	61.4	155	118.9	177.5	243.6	462	44.9
1991	97	335.6	172.9	101.4	68.8	166.5	9.1	40	82.7	97.7	131.9	149.6	58.9	119.4	46	953.5	454.1	79.6	140.1	49.3	126.3	438	278.8	60.4	139.7	77.7	252	97.3	68.6	486.3	149.9	176.7	842	42	87.6	103.7	68.3	193.7	209.1	42.1	102.9	149.2	268.2	201	379	65.6
1991	98	431.2	40.6	41.7	71.2	68.8	64.5	38	32.8	41.3	132	62.4	38.4	44.8	21.5	465.9	167.6	14.3	85.1	38.9	1111	191.5	65.7	86.8	71.8	52.7	144	86.4	50.4	268	52	81.8	654	14.1	24.8	32.9	38.8	36.5	289.7	73.1	45.4	50.1	93.5	222	594	158.5
1991	99	670.9	289	124.8	84.3	180.6	206.7	152.7	157.3	161.9	212.7	270.8	158.2	270.1	189.2	1059	212.8	97.4	240.6	168	587	237.6	407.2	92.2	125.2	128.1	132	160.3	255.7	254.4	367.7	333.2	320	148	129.7	263.7	204.9	219.4	112.7	147.7	232.8	294.6	438	753	693	298.5
1991	100	684.7	89.2	107	44.8	54.2	134.9	93.9	83	64.2	414.4	135.1	87.9	67.2	58.2	965.9	372.2	37	69.9	42.8	561.1	394.9	101.6	68.3	83.1	85	269	99.7	80.5	371.2	188	103.7	250	13	106.7	120.9	98.8	92.4	225	76	67.3	72	172	690	814	263.9
1991	101	851.3	95.1	85.6	20.8	153.4	123.9	70.8	118.2	142.8	344.1	197.5	96.2	49.7	106	797.1	52.3	45.5	222.5	95.9	727.6	252.2	150	69.8	70.6	71.3	210	84.7	147.1	361.5	260.4	156.2	243	127	148.6	135.1	68.2	100.3	382.5	77.1	170.3	90.5	229.7	343	914	375.3
1991	102	694.4	95.9	30.2	39.8	43.9	22.9	52	60.7	57.2	224.1	134.3	80.4	14.9	54.6	812.2	469.9	12	98.5	85.4	327.6	249.5	130.2	28	67.2	89.9	119	55	21.4	219.3	165.4	87.4	416	38	73.6	88.3	6.7	21.6	231.4	56.3	60.2	36.6	100.1	308	449	244.4
1991	103	783.9	40.6	56.8	31.2	49.4	14	59.5	66.6	32.2	331.5	94.9	66.2	35.9	50.4	847.5	225.6	23.5	53.5	35.6	520	320.7	85.4	38	34.8	85.4	89.5	68.5	26.3	861.4	46.6	99	395	49.9	43.1	59	25.5	22.8	352.4	51.3	31.7	34	94.9	283	658	235.6
1991	104	249.1	17.9	15.2	20.5	8.2	72.4	36.5	30	7.7	27.2	47.4	54.2	10.2	10.6	302.9	159.7	2.3	24.7	3.9	100.3	87.4	32	24.8	17.5	107	27.5	78.9	14.5	730.7	34.9	50.1	222	18	27.3	25.3	8.9	28.1	531.6	39.2	12	35.7	19.7	96	374	74.5
1991	105	344.3	124.7	59.4	25.6	140.5	47.5	23.7	114	112.3	84	171.4	34.7	48	116	524.9	184.1	38.3	132.6	221.9	44.8	272.7	213.9	18.7	107.7	12.4	24.9	57.1	22.3	317	119.2	173.4	249	82	187	145.3	14.3	25.3	251.2	12.3	110.3	96.2	248.3	417	233	35.6
1991	106	458.1	45.3	54	77.7	73.4	35.1	36	44.6	21.6	84.3	74.7	18.8	42.1	32.3	811.3	141.2	25	137.8	83.9	143.6	229	75	25.8	73.4	30.2	39.8	87.2	61.7	597	28.6	132	452	63	67.2	47.2	42.1	25.5	143	37.8	61.3	48.2	153.1	638	389	80
1991	107	587.9	344.1	84.4	85.4	170.4	131.6	122.6	109	48.5	242.6	240.1	30.5	154.7	179	875.3	80	13.1	302.9	174.5	171.4	106.3	396.7	114.5	103.2	191.2	55	198.6	248.7	93	113.9	321	182	84.6	292.7	107.1	233.3	236.3	139.9	164.1	150.8	243.7	280.9	300	459	111.2
1991	108	455.7	297.9	140.7	75.2	183.4	61.9	91	77.4	78.6	219.9	122.4	50.7	201.6	71.3	764.9	88.3	67.8	207.9	195.9	295.3	357.8	274	45.2	186.8	72.9	187	99.7	175.6	240.4	95.5	311.7	70	76	192.8	211.5	95	228.1	137.8	71.5	123.8	256	619.6	194	406	155.2
1992	109	319.6	96.6	14.6	62.5	68.7	30.4	16.3	27.8	17.1	172	29.7	9.6	45.5	18.5	531	357.3	3.5	52.7	25.3	149.7	439.6	79	22.1	37.5	15.6	321	43.9	81.8	286.7	33.2	126.7	96	5	94.3	43.1	17.9	71.2	100.1	24.1	49.6	65.6	57.7	205	334	114.8
1992	110	288.2	165	57.6	57	100	37.5	33.1	28.8	28.7	245.2	54.1	37.9	99.1	39.5	410.9	407.5	40.5	113.3	116.2	252.1	162.5	141.9	32	96.5	24.5	266	74.1	69.5	309.7	79.4	122.8	150	28	65.9	59.3	38.9	139	140.7	51.4	49.7	89.7	90	182	306	185.6
1992	111	588.5	78.4	36.8	74.5	1.5	62.4	56.2	31.2	19.3	339.8	50.2	41.6	44.7	19.7	601.5	466.4	42.8	36.7	29.2	458.6	207.1	91.4	30.4	32.7	47.1	282	60.1	51.9	194.3	38.6	26.7	155	35	21.5	39.1	41.5	34.8	187.4	47.1	35.2	38.8	75.2	184	485	396.6
1992	112	574.3	60.9	45.4	82.4	120.3	76.5	43.5	69.3	66.5	215.7	85.2	55.5	143.1	72.8	655.3	520.9	57.8	125.7	149.8	511	494.3	101.7	52.3	123.5	128.3	201	102	112.2	276.5	93.2	123.1	486	109	178.3	93.3	74.3	87.1	208.7	41.1	60.2	151.2	112.8	322	542	330.5
1992	113	1072	102.8	59.6	53.5	69.9	77.9	83.8	103.8	84.6	517.6	108.3	55.9	27.2	49.3	824.6	425	4.5	81	4.5	703.2	661.9	213.9	53.1	27.3	71.1	413	NaN	47	385.8	101.7	131.5	683	117	114.8	129.8	55.1	24.6	276.8	74.9	88.2	53.2	124.1	375	794	519
1992	114	469.3	5.8	32.8	21.7	0	7	21.6	15.8	30.6	261.8	27.5	27.2	7	7.8	629.6	278	0	55	3.8	439.1	355.7	10.8	10	13.7	40.3	239	NaN	2.3	517.7	22.3	15.8	266	13	10.4	14.3	4.4	8.2	270.1	15.7	3.4	12	39.8	311	692	291.1
1992	115	405.9	56.7	10.9	47.4	3	27.8	23.7	20	11.6	214.9	33.8	68.8	7.9	11	447.9	146	0	46.9	1.2	317.9	142.5	26.9	19.2	12.5	153.4	197	NaN	30.3	192.8	12	64.4	411	12	17.5	13.7	27.9	30.2	633.2	29.9	15	68.1	24.1	349	354	115.7
1992	116	628.7	24.6	12.7	34.2	16.2	19.5	60.5	45.1	19.3	217.3	29.4	56.3	22.5	20.4	542.1	252	1.5	36.5	19.6	162	415.9	25.8	14.9	12	94	133	27.8	20.6	485.6	63.2	39.5	420	23	47.2	42.5	19.5	5.2	462.3	47.3	31.6	7.1	36.1	576	759	182.2
1992	117	594.2	144	45.2	48.4	168.5	107.6	108.6	121.6	137.4	121.6	123.7	93	102.5	123	897.3	342	45.3	215.5	50.7	145.7	296.9	158.6	29.8	123.4	95.4	167	32.8	125.6	292.5	262	113.2	270	143	151.6	163.5	84.5	44.2	239.1	73.2	85	72.2	180.4	443	479	92.9
1992	118	426.3	115.4	119.7	24.9	69.9	146.6	34.4	43.3	86.1	100.8	144.3	43.6	20.4	49.1	849	200	45.5	74.1	146.7	148.6	118.1	97.5	40.5	151.6	28.5	56	7.6	32.7	303	259.1	147.6	160	73	123.3	154.8	26.1	12.5	244.1	22.8	48.3	20.7	195	196	668	126.4
1992	119	228.3	217.3	48.6	45.3	183.3	105.4	76.5	78.8	104.2	39.5	105.7	38.3	156.6	75.8	607.6	332	43	210.5	157.6	47.6	293	133.9	41.8	196.7	44.1	211	8.9	161.5	481.5	228.8	328.6	366	62	156.7	152.5	105.8	174.3	108.9	62.9	105.2	203.8	339.3	173	315	83.4
1992	120	321.5	204	138.4	42.9	101.6	66.7	148	140.1	112.9	188	222.4	118.7	111.1	129.1	913.1	189	94.8	90.7	143.4	240.9	225.7	189	47	276.6	52.5	80.6	9.8	141.5	184.3	171.1	247.1	355	121	205.9	110.3	110	179.6	150.3	117	108.1	277.4	471.1	154	483	183.8
1993	121	918.9	142	179.1	71.1	53	61.6	72.3	142.9	102.7	271.9	215.7	61.6	167.9	105	982	166	88.8	243.9	87	544.3	460.8	108.8	89.3	197.2	72.6	72.4	9.6	131.7	298.8	222.2	182	253	122	158	179.9	106.4	128.2	235.6	67.9	133.2	74.6	226.8	322	800	234.9
1993	122	718.7	158.4	99.1	90.2	84.3	120.9	101.2	78.2	128	134.6	132.3	102.1	160.4	80.3	841.3	182	65.8	331	74.9	363.1	163.9	273.7	87.7	134.9	55.6	46.1	16.8	210.5	316.8	252	239.8	272	96	109.8	137	122.7	182.2	185.3	95.4	115.8	235.9	342.5	331	725.8	137.6
1993	123	586.8	347.9	136.5	129.1	179.5	151.1	155	85.3	197.6	246.4	171.1	148.2	314.4	138.3	718.1	334	90.6	402.2	151.5	498	104.5	205.8	107.7	166.5	120.6	63.2	19.7	268.4	222.9	299.3	273.7	229	290	409.7	278	144.2	182.4	367.4	129.4	301	252.9	272.4	415	613.5	463.5
1993	124	924.1	158.1	164.2	79.5	92.7	157.7	111	162	198.6	323.8	231.2	62	126.8	109.1	998	261	86.9	313.3	168.5	559.6	364.3	143.9	66.3	98.1	63.2	41.4	13.6	100.5	577.4	264.6	183.2	388	264	297.7	228.3	133.3	127.9	210.4	127.6	219.2	125.3	257.9	370	825	430.2
1993	125	843.3	178.2	166.2	70.2	107	70.7	136.4	137.4	93.9	284.5	182.5	84.7	136	137.5	925	312	32.8	259.7	103.4	242.9	608.5	202.1	74.5	93.3	110.5	62.8	12.1	151.9	1074	243.6	211.9	522	152	220.2	150.4	99.1	108.6	311	91.8	180.6	119.2	192.7	272	543	199.6
1993	126	371.4	10	8	46.9	0	8.4	20	5.7	11.2	334.8	19.3	26	12.7	6.9	656	45.2	0.5	7.6	2.3	370.5	227.3	12	21.9	17.5	47.4	56.2	6.4	7.7	568.1	11.2	15.2	46.4	16	12.6	19.5	10.1	13.2	247.1	22.4	6.2	20.4	10.5	197	785	33.7
1993	127	343.9	48.5	11.2	56.4	7	15.2	36.2	46	16.1	403.3	25.1	30.2	11.3	23.4	589	129.3	1	47.1	1.1	312.4	373.9	47.3	21.5	23.4	79.4	331.6	9.5	11.6	927.3	16.3	33.4	59.3	9	81	22	25	23	350.7	46.8	15.3	19.2	26.5	205	516	22.5
1993	128	62.2	7.1	19.7	27.2	0	17.4	15.4	25.4	8.6	395.8	96.3	19.3	9.5	12.8	713.3	219	0.6	8.2	0.8	115.8	324.5	19.1	17.5	14.6	39.3	23.2	51	3.5	249.2	13	6.4	34.1	6.5	24.9	8.5	8.3	1.3	382.3	28.1	7.1	6.2	51.8	94	215	25.6
1993	129	307.3	34.2	59.4	38.4	60.1	10.7	59.2	24.6	36.1	33.5	105.4	37.2	14.7	63.2	683	189	42	163.7	19.5	185.5	368.6	78.7	15.6	67.2	41.8	51	49	28.3	141.7	60.8	82.9	28	5.2	49.4	66.3	78.8	55.3	441.8	37.7	86.6	9.9	145.4	277	597	2.1
1993	130	399	107.5	102.6	59.2	169.4	122.3	62.7	103.5	108.4	156.7	225.9	70.6	115	89.4	105	317	110.5	140	182.1	157.5	283.8	166.4	63.1	155.8	68.4	45.2	124.2	105.2	202.2	256.3	129.9	33.1	12	200.6	237.6	127.7	122.7	241.9	38.4	151.3	111.2	279.1	200	736	13.5
1993	131	464.5	356	223.8	137.7	135.5	86.6	138.9	174.4	265.4	164.1	347	181	415	233.6	135.2	192	218	383	336.5	79.6	289.4	406.8	176	357.3	192.1	80.2	215	352.5	245.1	456.3	159.1	44.8	35.3	284.4	431.3	239.8	288.4	237.8	161.3	235.2	643.6	327.7	198	435	11.1
1993	132	453.1	358.1	233.5	133.9	112	67.3	92.6	172.4	120	NaN	194.6	148.9	139.4	202.9	664.8	172	54	509.2	344.3	110.1	131.1	310.2	109.5	241.4	122.8	87.3	143	209.3	102.5	362.7	424.7	27.6	13.2	274.8	209.6	175.8	153.5	127.1	100.8	133.7	345	470.7	234	729	8.9
1994	133	569.9	348.5	160.4	64.8	231.7	122.9	119.9	129.3	139.1	455.1	201.9	103.3	162.5	197.5	1048	396	80	267.2	206.5	564.3	587.5	340.7	98.5	102.2	168	76.2	187	348.5	474.8	143.5	375.1	119.1	9.1	184	98.1	240.3	224.9	242.5	88.9	187.7	628	296.2	240	770	37.2
1994	134	544.4	212.6	116	18.8	82.8	106.6	151.6	108	33	263.8	107.2	72.8	38.3	109.8	437.8	231	26.2	210.6	143.8	266.6	114.1	177.3	36.3	76.6	78.9	55.9	82	111.8	322.9	164.3	198.6	43.6	11.6	133.2	81.4	68.8	57.3	172.8	66.3	58.5	56	176.6	222	860	39.4
1994	135	508.1	315.1	101.6	115.5	189.1	133.3	126.6	153.1	115.7	283.2	241.8	58.2	235.4	110.9	790.3	278	40	393.3	169.8	262.6	67.7	313.1	94.5	137.5	117.3	67.8	142	190.7	192.3	258.1	281.9	29.6	111	204.1	258.9	105.1	184.6	226	82.7	226.9	421.3	323.6	175	775	29.9
1994	136	636.6	302.3	97.1	159.9	102.8	174.7	140.2	122.4	202.8	294.5	249.4	117.6	166.6	241.4	944.9	434	147	285.9	159.8	338.9	364.2	293.2	120.7	170.7	135.9	307	155	167.8	241.4	256.3	319.7	346	136	316.3	242.4	199.3	216	303.5	160.5	237.3	319.3	234.5	277	706	461
1994	137	738.4	123.6	81	97.6	118.7	123.9	79.5	73.2	115.7	513.3	153.1	76.2	88.3	62.7	942.7	559	36.3	116.5	15.7	537.4	589	143.7	88.5	105.2	54.4	375.5	123	116	552.2	238.1	161.2	468.5	85	157.8	170.3	75.5	71	280.3	58.2	81.2	94.8	213.2	323	822	485
1994	138	579.4	41.2	26.2	49.2	1.5	25.3	26.1	18.8	15.6	306.5	47.1	8.3	14.8	12.3	902	283	2.5	87.2	9.3	386	311.3	32.8	22.8	65.5	40.3	236	67	14.7	481.8	35.8	23.7	480	3.5	46.5	20.7	13.8	21.5	347.9	31.2	25.3	12	20.8	231	750	210
1994	139	227.4	27	19.1	32.7	0	38	15.2	8.7	13	28.5	27.8	36.5	20	16	76.9	116	0	43.3	10.2	37.2	129.6	34	16.2	23.4	66.5	80	39	15.7	193.4	19.6	36.1	124	2	7.9	13.3	13.8	20.8	416.9	32.7	4	19.8	48.5	141	173	32
1994	140	183.3	16.8	6.6	56	0	39.7	29.2	12.9	2.9	84.1	3.3	82.8	3.7	14.8	61.4	233	0	5	12.5	104	69.5	4.9	26.9	15.3	116.7	38	76	23.7	197.2	5	27	116	0	6.5	8.9	15.2	23.5	451.7	49.8	6.7	21.4	17.2	141	131	35
1994	141	249.1	135.3	48.7	54.7	42.7	29.1	26	24.9	34	40.6	60.9	88.8	57.7	57.3	542.2	215	15.7	88.4	50.3	38.6	149.4	90	32.4	71.2	40.3	165	80	44.4	22.1	7	131.9	82	5.2	79.4	42.9	46.1	64.2	231.5	40.7	62.3	28.7	24	79	202	75
1994	142	439.5	158.2	87.4	66	112	90.4	82.6	107	116.1	166.3	189.9	98.1	139.4	99.2	1113	156	127.3	152.2	97	213.9	203	286.2	45.8	197.3	80.3	187	95	81.4	432.5	347	216.5	443	90	155.1	163.6	122.3	206	149.1	108.3	125.4	317.9	386	196	484	181
1994	143	413.2	311.5	170.4	111.4	148.2	226.7	130.8	101.9	106	62.6	244	137.6	125.2	175.8	755.9	146	150.1	277.2	122.3	46.8	278.4	420.9	120.4	232.6	136.6	266	178	233.6	173.6	265.7	400.9	439	147	228.9	153.4	116.9	191.8	136.5	93.6	207.1	214	366	144	308	62
1994	144	403.5	113.2	97.8	90.4	11.8	87.4	67.6	85.2	86.7	321.6	260.5	24.4	113.4	83.3	908.9	325	83	201.2	115.9	426.8	295.1	189.9	74.5	155.3	66.6	337	101	148.6	652.2	185.7	207.1	428	106	148.9	110.1	19.4	223	164.7	56	106.5	300.2	257.6	235	648	244
1995	145	543	72.1	50.6	27.1	90.8	9.7	10.2	36.9	27.5	34.5	65	15.3	27	22.5	696.5	235	21.6	43.3	13.6	228	602.5	121.7	29.1	93.7	28.1	425	69	41.1	400	23.3	57.6	779	23	30.9	42.8	33.3	33.4	193.9	25.6	42.6	145.7	185	263	455	106
1995	146	266.2	78.6	59.6	37.6	82.9	25.5	39.5	64.5	63.8	118.5	88.5	61.4	29.5	55.9	491.7	102	14	54.3	13.1	157.6	166.6	152.7	43	29.9	67.6	179	68	110.8	184.2	35.4	101.8	156	55	16.8	35.7	67.6	48.2	47.5	30.3	65.7	222.6	68.4	133	207	119
1995	147	293.5	132.5	59.8	46.6	190.7	48.8	69.9	82.3	68.7	40.5	110.6	81	114.7	47	722.8	193	28.7	84.7	101.7	95.5	22.2	246.2	41.2	95.9	88.5	154	63	114.2	0	234.6	157.1	223	112	147.7	124.6	58.9	104.8	143.2	60.3	97.8	193.9	207.5	249	241	54
1995	148	815	196.3	141.4	72.6	145.6	136.2	122.8	155.6	161.1	301.1	250.7	105.6	130.8	94.8	1049	422	76	171.1	166	652.8	354.8	265	66.9	188.2	120.2	525	123	162.7	544.7	263.4	187.4	509	157	125.7	174.8	112.5	174.5	146.7	63.5	113.3	203.1	229.4	389	840	351
1995	149	826.5	112.9	113.5	92.7	76.1	110.5	57.4	55	185.2	594.9	134.2	89.2	96.6	80.7	1079	771	24.8	117.8	75	508.3	589.3	162.4	106.8	114.1	77.8	567	127	113.7	649.8	115.1	142.6	743	135	88.2	94.3	83.1	70	272.5	52.2	114.8	231.3	243.4	324	799	445
1995	150	731	104	54.8	72.7	36.8	59.4	33.5	60.1	132.8	277.8	114.5	26.7	83.3	34.3	1055	509	41	115.4	7	406.3	709.2	92	41	115.8	54.4	572	81	43	708.2	199.2	95.7	301	55	68.4	100.3	59.9	38.1	280.6	40.4	94.1	32.8	100.1	295	774	213
1995	151	936.9	79.7	110.1	58	131.2	82.7	54.3	66.4	64.1	228.6	142.1	27.9	29.2	81.3	733.6	444	13	171.8	44.2	248.3	461	132.9	43.7	56.7	63.3	294	92	26.4	425.6	145.8	84.3	377	83	178.9	68.7	50.7	47.8	326	59.3	107.4	20.1	148.6	313	704	194
1995	152	516.9	54.7	22	29	43.8	39.5	18.8	37.6	45.2	127	65	21.5	9.2	226	702.7	320	23	63.5	14.4	143.5	385.3	104.4	22.2	42.3	46	229	49	28.4	245.5	62.9	125	799	51	73.2	60.5	23.3	3.5	171.2	24.9	36.3	30.1	122.8	215	335	135
1995	153	254.3	18.6	15.6	0	1.5	3	4.4	4.5	14.9	45.3	14.1	20.9	1.8	7.9	380.9	202	0	23.4	13	88.4	109.4	50.2	4	19.2	10.6	89	26	1.2	310.9	24.6	31.7	371	18	4.6	6.8	12.9	50.1	202.6	9.8	6.5	18.3	11.3	140	226	79
1995	154	463.7	143.4	102	42.4	102.4	71.4	56.9	63.8	181.4	339.3	179.5	176.3	105.7	73.7	1165	451	144.6	120	134.8	254.2	614.6	263.2	72.1	283.3	24.5	453	81	76.9	264.8	196.4	160.5	288	118	106.7	209.5	126.8	109.8	78.1	39.2	153.5	82.7	327.7	266	442	242
1995	155	368.1	285.9	197.8	131.5	311.7	118.9	128.8	120.5	207.1	133.3	249.5	92.1	177	161.4	833.9	322	103.5	431.5	260.7	139.2	186.5	343.8	113.1	226	109.3	145	160	272.6	324.5	259.3	359	371	174	330.1	145.5	118.9	233.4	209	103.1	218.3	179.9	250.9	158	321	136
1995	156	528.2	210.7	132.1	84.7	14.4	53.1	88.9	76.5	64.5	108.4	114.5	71.5	44.6	108.1	718.2	307	49	219.8	93	232.7	449	239.7	39.6	103.6	118.6	347	120	140.7	536.7	94.9	192.5	295	84	127.7	151.4	24.3	104.7	218	95.9	87.3	124.9	193.6	206	642	168
1996	157	592.5	192	105.1	82.9	202	122	85.5	96.6	104.3	339.1	187.4	84.5	189	124.7	892.1	442	94.8	256	129.1	646.9	393.7	363.3	105.4	154.1	122.3	399	147	257.5	520.5	184.9	273.5	750	67	159.2	NaN	91.7	316.6	188.9	128.4	204	265.4	428.5	292	449	299
1996	158	599.6	177.5	225.9	71.8	238.5	202.9	139.2	123.6	44.1	375.4	219.9	113.3	149	170.9	860	265	38	232	83.2	336.3	304.2	266.8	97.3	58	96.9	254	153	189.2	402	269.3	206.3	756	9.9	171.8	140.1	117.2	139.6	239	132.9	113.5	214.4	238.7	242	735	293
1996	159	717.5	252	184	117.3	210.6	193.6	176.7	177.8	130.8	475.5	246.3	194.1	187.3	213.7	1138	140	50	358.9	157	474.1	58.4	427.2	132	199.5	141.4	132	172	216.3	161.8	325.5	276.9	635	17	200.3	241.4	188.7	243.2	139.1	139.7	205.7	453.6	372.4	160	758	264
1996	160	1117	219.9	150	86.6	132.4	197.2	113	160.3	180.8	391.9	278	82.6	151.7	149.5	1137	298	59.5	176.8	103.7	312.6	304.4	193.3	121.4	109	91.1	382	198	163	546	290.5	232.1	641	17.7	187.3	145.9	145.4	472.9	287.8	105.2	91.8	44	220.9	267	898	153
1996	161	1022	178.7	147.5	111.2	200.8	185.7	111.3	188.8	174.7	486.9	266.6	84.1	127.4	156.1	1411	711	61.8	201.6	135.3	578.5	598.3	205.4	108.8	162.1	114.2	415	163	167	781.7	448.3	318.7	720	25.4	269.6	214.1	154	133.2	389.4	108.9	123.3	174.1	432.4	321	884	421
1996	162	566.6	147.5	75	64.2	38.5	124.5	65.9	81.2	71.7	214.6	100.8	58.5	75	101.2	825	315	18.5	202.1	55.5	105.2	235.5	176.9	62.2	53.5	72.1	219	92	120.2	507.3	215.5	135.1	416	10.3	90.7	80.4	88.6	72.4	432	74.8	117.4	136.8	105.7	260	322	130
1996	163	323.2	45.3	18.8	38.1	23.5	13.5	9.8	8.4	47.9	119.3	22.4	23.5	49.8	14.2	581	242	22.5	26.5	12	89.5	165.5	46.6	16.7	23.1	61	103	46	26.7	255	9.6	66.3	363	26	39.6	23.5	42.7	24.4	531.9	16.2	54.1	39.6	93.6	221	399	78
1996	164	220.6	24.5	45.8	45.4	0	71.3	32.7	22.9	18.8	181.9	111	23.3	24.9	23.4	66.3	164	37.5	48.9	17.8	135.2	77.3	50.8	43.1	64	63.6	75	52	25.9	NaN	64	47.6	274	33	39.1	41.8	24.2	19.9	242.8	39.6	23.4	44.4	45.4	212	294	45
1996	165	302	25.5	18.9	25.9	2.9	37.1	44.6	57.3	40.9	113.1	63.8	45.5	11.7	26.9	53	348	56.5	29.5	21.2	51.4	86.9	29.8	422.3	65.6	53.8	129	46	7	354	44.9	54.7	446	40	117	35.4	35.5	15.7	293.4	35.1	53.4	20.8	101.3	204	370	89
1996	166	376.5	229.8	147.5	127	259.1	61.9	70.8	111.9	108.6	59.2	274.9	127.1	172.3	147.5	64.7	186	29.5	296.5	75.7	94.8	248.3	344.7	257.4	138	62.1	206	68	186.2	156	422.3	304.7	1013	147	228.7	218.4	126.5	287.4	220.2	113.4	117.9	156.6	249.2	186	406	51
1996	167	174.1	226.6	142.2	88.1	140.2	44.3	46.6	64.6	93.9	30.8	153.1	50	200.4	66.4	42	105	90.5	242.5	235	48	78.1	225.5	84.1	116.9	78.8	77	85	147.4	75	135.4	217.1	194	99	192.5	82.8	72.8	168.8	160.3	58.4	136	267.9	178.7	48	114	14
1996	168	353.7	145.2	107.6	77.1	142.6	172.5	140.2	79.8	133.7	99.8	148.8	57.4	218.7	106.8	603	235	91.4	203.5	226.5	284.2	409.8	253.4	120	162	87.6	162	73	190.9	194	136.6	235.2	441	80	138.9	133	126.9	347.5	162.8	73.9	106.4	142.7	343.4	205	446	156
1997	169	404	391.7	205.6	140.4	245.9	174.2	156.3	152.5	214.1	371.3	305.1	51.8	204.7	208.3	963	385	171.4	340.6	189.2	600.6	532.6	486.2	149.9	351.6	171.1	379	231	335.9	222	178.9	474.9	643	149	198.4	270.5	255.8	368.8	144.5	162.4	138.7	702.8	602.2	247	404	126
1997	170	308.9	113.5	46.3	61.2	30.5	324.4	25.6	55	23	417	64.1	26.1	50.4	39.1	586.6	522	14	99.9	114.3	286.4	502.4	177	65.6	52.9	56.4	415	69	53	603	22.2	115	718	25	63.9	28.6	59.4	44.5	401.8	61.3	14.5	68.6	77.9	166	473	131
1997	171	445.1	158	131.1	116.2	24.1	200	103.5	124.5	88.5	193.9	223.8	142.7	84.4	122.3	673.6	39	80	156	105	259.4	154.6	259.7	75.4	88.5	79.8	98	110	131.7	78	198.8	322	175	57	137.4	129.4	92.4	146.6	191.1	152.7	144.4	10.4	214.7	179	365	118
1997	172	1014	209	84.7	86.5	118	98.3	64	108.3	88.3	358.5	161.5	34	108.2	82.3	580	228	23	143.7	173	415.1	247.9	179.6	62.9	112.5	71.5	328	138	130.9	348	97.4	147.8	777	120	195	167.4	62.8	75.4	274.8	46.9	139.6	11.2	193.7	310	522	242
1997	173	863.9	21.8	37.4	57.6	10.3	96.9	55.6	96.4	53.6	310.1	113.8	42.1	49.5	39.3	434.4	359	4	50.4	51.6	202.2	260.9	19.5	46.5	30.2	102.1	127	87	52.4	441	62.1	53.3	548	67	43.6	67.7	58	35.9	484.4	52.2	42.1	38.7	57.3	318	655	376
1997	174	553.2	115.3	20.7	64.6	31.9	107.2	56.7	121.7	133.1	253.7	86.3	41	45.5	98	639	232.3	32	123.3	89	496.8	439.7	92.8	89.8	47	109.8	405	83	217.5	67	112.5	106.5	524	112	133.1	94.8	71.4	95.1	279.1	66.5	97.7	77.8	111.8	356	548	115
1997	175	281.2	3.7	0	32.3	0	39.2	17.3	34.8	1.1	252.9	0	51.4	0	1.2	166	NaN	0	0	0	270.3	119.5	0.3	23	0	94.2	198	19	13.5	349.9	0	35.3	380	0	0	0.9	0.6	21.4	580.6	29.5	0.1	12.5	3.4	199	739	284
1997	176	295.8	3.6	0	16.6	0	9.7	16.8	4.5	0	179.4	0	32.8	0	1.6	103	190	0	0	0	227.8	122.7	0.3	11.2	0	37.4	223	6	0	125.9	0	3.6	470	0	0	1	2.5	3.7	367.4	18.9	0.3	0	0	103	351	142
1997	177	673.6	73.7	123.5	47.7	132.7	49.1	39.9	42.1	61.4	346.6	84	43.1	70.4	74.6	395.2	386	28	95.4	32	533.9	489.7	95.9	54.7	47.5	39.8	270	44	71.5	58.1	46.1	72.5	513	57	45.5	41.9	55	54.8	171.2	58.3	82.1	8.2	84.8	225	749	67
1997	178	925.2	171.8	129.1	56.4	49.8	28.5	91.7	116.1	108.4	524.6	148	53.9	148.9	83.3	1222	559	74.2	227.8	150	473.6	683	213	68.7	153.6	55.4	725	62	45.5	863	126.1	217.2	586	105	202.4	151.9	110.8	90.1	168.8	67.6	102.5	108.6	290.6	231	599	330
1997	179	NaN	233.6	129.7	84.9	139.7	152.9	90.3	127.7	109.8	469.7	171.5	157.3	185.9	146.2	912.4	350	85.4	233.7	119	607.6	598.9	427.8	97	149.8	114.2	400	73	223.5	758	126.3	206.4	752	105	217	185.7	194.6	167.8	122.8	85.7	171.5	283.6	324.1	214	801	312
1997	180	553.7	104	74.6	58.2	111.2	22.4	37.5	49.1	25.4	184.3	47.1	31.4	70.8	78	727.8	194	8	136.4	72	303.7	222.5	103.2	48.4	18.3	51.4	151	117	76.5	566	26.5	75.5	502	40	48.7	37.2	30.5	78.4	199.1	52.7	47.1	125	54.7	172	545	205
1998	181	786.5	29.5	1	27	13	46.1	15.1	13.9	8.7	597.1	39.4	18.5	0	1	511.3	192	0	22.9	9	441.7	393.5	37.4	9.9	8.2	15.2	287	20	132.4	220	0	53.7	308	7	5	5.2	19.2	7.3	128.2	33.6	5.4	26.2	12.8	227	817	597
1998	182	867.7	132	54.2	61	80	64.3	30.4	46.2	51	536.1	74.6	59.3	63	64.5	541.5	165	26	110.9	89	438.4	294.5	118.4	44.2	58.1	71.4	372	54	110.2	607	44.6	108.7	351	132	86.9	54.1	36.1	64.7	137.2	24.5	42.2	55	156.1	207	478	527
1998	183	589	233.8	79.3	82.8	221.3	89.3	57.5	84.7	82.6	447.6	112.1	70	150	87.6	1127	511	20	274	185.6	495.7	361.1	78.9	67.8	21.7	51.6	533	54	142.4	410	102.5	226.8	436	64	175.4	100.4	121	115.9	228.4	83.6	111.6	151.2	228.4	138	752	372
1998	184	1100	135.4	79.5	42.2	92.2	142	55.7	121.4	91.2	492.7	242	72	114.1	78	1287	615	42.6	246.8	149	779.8	665.5	139.5	45.1	100.4	64.8	467	83	94.4	611	206.7	216.4	1030	234	213.6	152.3	86.1	84.6	292.5	58.1	142.4	278	198.7	281	745	399
1998	185	NaN	276.5	117.2	149	222.2	143.2	161	239.1	167	421.7	245.3	147.8	162	219.6	552	263	101.7	294.5	115	404.3	175.5	277.8	155.4	116.2	189.3	357	209	246.2	558	324.2	292.6	579	139	270.7	193.9	127.6	212.6	393.3	154.9	181	195.8	399.4	253	570	565
1998	186	NaN	12	51.3	64.6	10.4	66.6	38.1	30.2	20.8	411.1	59.4	58.7	0.7	23.1	528	225	10	6	2	651.1	300.5	22.6	28.5	0	89.8	413	71	30.9	826	11.5	17.9	880	25	4	55.2	26.5	22.4	608.6	45.3	57	1.6	38.4	215	481	524
1998	187	1101	18.2	18.7	53.9	5.7	46.2	38.6	35.8	24.4	809.8	51	60.2	10.4	35	579	808	5	49.1	25	645.1	570.6	27.5	42.3	12.1	85.8	799	55	22.7	1033	51.4	29.9	986	30	26	46.8	46.1	20.5	425.1	53.1	18.2	56.3	50.5	287	948	494
1998	188	672.8	31.8	40	58.4	13.3	83.1	48.7	37.9	28.2	179.7	43.4	94	10.4	33.1	559	441.1	11.1	80.3	99	189.1	418.7	38.4	29.7	90.1	106.4	488	86	34.6	504	41.5	23.8	655	24	32.4	76.5	40.2	12.9	409.4	68.6	19.6	17.9	86.2	269	597	152
1998	189	585.4	82.9	26.9	29	30.9	20.2	28.3	45.9	54.5	181.6	89.7	26.7	29.3	40.2	826	363	16	95.9	69	203.1	466.3	42.9	29.1	73.2	32.4	735	57	20.5	550	119.5	22.5	647	94	60	96.7	37	17.6	153.7	42.7	33.8	27.9	114.6	211	488	229
1998	190	211.5	214.7	74	118.4	192.2	161.2	115.3	138.1	80.6	53.6	117.8	113.1	107.9	121.1	541	197	47	190.2	223	76.5	176	162.4	72.8	107.5	131.3	326	153	280.6	121	93.5	243.5	208	78	152	99	138.9	175.4	186.1	97.9	143.2	197.3	113.7	116	197	37
1998	191	226.7	324.3	206.1	132.9	186	200.3	123.3	203.4	150.2	75.3	311.5	45.6	204.5	148.6	78.2	129	142.2	416.3	304	105.2	242.2	419.4	90.6	213.6	113.9	163	111	246.8	204	256.4	463.7	314	129	302.1	177.2	214.2	345.4	96.5	140.5	199	420.5	490.4	101	141	38
1998	192	518	231.2	99	76.3	38.9	27	94.7	83.1	61	NaN	151.2	43.2	74.5	59.3	67.9	231	53	142.7	99	165.8	237.4	234.2	53.8	141.8	42.5	308	70	113.9	149	122.4	198.2	366	35	101.3	138.4	43.4	107.7	154.1	62.8	106.4	88.1	181.5	140	186	36
1999	193	577.4	316.4	258.9	130.6	98	89.1	103.6	146.3	215.4	278.2	340.1	115	320.4	209.2	99.6	309	162.5	312.6	366	281.5	336.1	578.9	114.2	347.4	139.1	430	246	273.4	422	361.5	362	671	185	296.5	230.6	152.8	249	211.2	76.1	207.9	231.9	556.9	232	425	250
1999	194	758.8	506.5	223.7	217.3	330.5	92	185.5	183.6	260	443.3	261.7	229.3	282.9	214.3	128.2	267	65.8	459.5	227	604.5	506.1	569.2	174.4	241.6	161.6	440	282	410.9	735	245.3	481	447	183	350.2	270	218.3	305.7	216.5	181.6	286.7	298.8	494.8	124.5	785	390
1999	195	581.2	198.5	98.4	71.1	90	75.7	85.8	111.9	96.8	262.1	177	351.8	144.1	66.2	1092	359	61.1	176.6	67	508.3	342.3	235.9	91.4	152.8	93.3	300	121	140.8	525	90.5	198.7	516	107	264	116.4	89	123.6	200.7	78.8	202.1	93.8	238.2	715	579	151
1999	196	1027	197	119.7	102.7	135.7	73.4	179.5	146.7	142.5	715.1	168.9	243.4	192.2	127.7	897.3	487	51.8	222.2	138	533	334.4	172	79.3	114.1	127.7	447	168	127.4	580	119.2	240	718	140	167.7	132.3	111.3	276.1	437.8	122.8	162	97.5	255.5	966	1189	735
1999	197	1008	105.6	61.9	58.1	90.8	137.1	126.5	93.7	67.7	745.2	84.4	119.8	65.4	78.6	898.7	402.4	12.3	205	74	893	432.5	90.2	58.5	35.2	114	827	97	78.3	1113	86.9	71.7	541	84	142	73.7	89.4	88.2	312.4	103.6	104.6	114	196.8	928	894	453
1999	198	1068	90.7	123.4	66.4	10.1	148.7	79.6	116.6	133.3	426.3	130.4	107.5	49.8	97.1	1138	584	28.1	266.3	17.9	400.2	578.5	170.2	68.6	83.6	121	528	69	49.5	970	159.3	165.7	576	105	197.7	168.5	48	35.6	404	87.9	126.5	60.8	210.8	872	839	517
1999	199	394.7	4.1	18	44.5	0	79.3	37.4	21.4	21.9	130.8	11.9	49.9	1.6	13.6	662.7	140	0	17.2	0	155.3	126.2	13.5	22.5	9.8	79.9	141	21	10.3	283	10.6	15.8	268	14	8.8	13.1	22	7.6	480	42.4	5.6	10.4	18.4	405	332	103
1999	200	188.1	11.6	7.9	43.7	0.8	22.4	21.4	21	8.6	46.5	12	28.6	0.6	17.1	520	172	0	24	15	38.4	120.1	9.5	20.9	29.7	69	161	57	15.6	169	27	14.6	387	19	9.7	19.9	29	17.9	280.7	29.1	11.1	16.9	27.9	223	141	26
1999	201	775.6	167.9	145.2	128.8	130.9	79.1	115.2	157.2	163.9	257.1	209.7	411.3	132	95.5	692.2	455	92.6	198.6	243	283	617.6	183.3	567	227.5	109.9	531	88	156	567	166.2	220.6	521	192	172.3	154.8	155.1	140.7	259.6	99.2	134.6	158.1	248.1	687	490	224
1999	202	730.7	201.6	90.2	95.2	135.2	89.5	74.6	81.4	123	223.4	152.4	184.1	184.8	155.5	928.6	343	107.3	210.6	259	205.3	176.6	207.3	110.8	219.5	99	220	100	149.3	285	200.5	242.6	256	153	158.1	170.1	162.6	150.3	152.9	58.2	126.5	113.2	227	362	562	282
1999	203	222.5	297.3	135.6	129.1	243.8	77.6	125.7	100.5	191.9	151.5	248.8	98.5	336.7	192.7	768.2	266	122.1	343.2	193	78.9	563.6	483.2	180.6	349.9	64.3	334	117	317.2	339	184.4	429.1	226	148	238.7	175.1	196.7	286	158.5	83.3	228.5	365.6	428.5	198	242	190
1999	204	448.6	432.8	248.5	204.3	415.8	210.2	312.6	182.4	196.6	149.1	371.6	353.9	386.1	232.7	947.9	148	159.7	414.2	393	260.9	452.7	489.3	178.2	364.9	275.3	166	208	321.3	273	273	400.8	220	187	317.7	224.7	228.4	380.7	247.5	279.4	213.4	450.7	562.7	368	247	173
2000	205	340.3	265.2	110.5	122.8	65.2	194.6	141.4	89.1	113.1	274.7	242.2	162.1	130.9	207.1	1051	172	68.8	252.2	217	145.3	545.7	411.8	107.8	155.5	137.5	365	245	231.5	318	185.9	359.4	169	96	162.5	150.5	178.6	293.8	196.5	131.4	185.9	261.4	508.4	286	296	217
2000	206	587.3	322.9	216.2	182.8	183.9	123.3	183.1	172.9	84.4	329.6	174.9	184.9	248.4	124.7	809	234	76.9	303.4	79	306.3	564.7	407.8	128	121.8	200.4	436	167	268.1	397	127.3	300.3	205	203	206.5	195.7	107.1	220.3	209.3	160.2	174.5	261.9	236.1	649	437	254
2000	207	790.5	315.1	107.8	52.7	112.9	85.2	73.2	101	122.8	384.7	184.7	107.9	129.1	143.4	951	304	80.1	227.7	176	247.7	363.8	398.1	67	152.9	110.8	361	91	129.5	433	182.2	277	624	194	266.8	164.7	112.5	188.5	214.5	89.9	133.4	71.5	254.1	746	770	234.6
2000	208	1168	234.2	153.2	143.5	145.2	191.2	146	145.4	112.7	246.7	248.9	115.2	110.6	147.6	1117	237	43.4	291.9	129	273.3	166.5	212.6	125.5	108.9	99.8	280	197	164.5	186	174.6	268.7	399	243	271.8	147.8	147	141	275.7	98.6	169	259	229.6	564	657	404
2000	209	1115	200.9	190.2	184.5	221.2	247.4	206.2	196.9	236	387.7	317	459.5	120.9	189.4	1277	493	110.4	197.9	233	472.5	751.4	281.9	177.7	137.1	242.6	516	271	168.2	735	358.3	249.3	752	456	319.1	256.3	233	132.9	552.5	229.9	288.5	153	209.4	898	759	349
2000	210	949.4	127.6	85.8	90.7	88.4	98.4	109.9	109	84.9	325.9	141.5	170.8	41.5	67	869	272	39.4	159.3	118	243.5	335.3	139.9	90.5	156	136	310	91	86	528	197	149.5	489	196	159.4	125.6	85.7	50	410	110.2	72.3	57.9	169.4	870	490	259
2000	211	409.9	32.1	30.1	47	18.4	78.5	43.6	54.7	32.3	111.5	83.5	97	31	22.4	881	201	25.7	33.8	17	130.8	460.2	96.4	38.6	53.9	52.9	278	75	40.9	345	30.1	68.3	164	48	43.1	39	36.4	33.2	293.2	49.3	39.7	34.2	83.9	405	371	129
2000	212	503.5	7.8	11.9	47.1	0	18.4	18.1	20	15.4	75.7	57.6	30.6	4	16.9	529	227	0.4	40.4	3	128.6	122	4.9	19.2	14.2	73	235.7	50	2.2	257	13.5	29.9	521	25	43.5	20.7	21.9	9.7	422.8	28.1	11.5	16.1	32.2	552	320	72
2000	213	799.7	89.3	79	71.4	71.2	67	90.5	102.8	101.9	258.1	163.9	111.3	96.5	99.7	861	241	26.6	135.4	46	178.1	199.4	112.8	66.7	97	88.1	461	120	68.5	583	191.6	87.5	367	101	97.6	98	93.9	95	196.5	86.3	116	59.6	138.4	662	493	220
2000	214	758.9	67.8	56.5	50.7	109	45.3	25.7	24.3	98.9	214.8	147.6	32.6	92.9	57.4	741	142	72.5	122.8	140	224.7	154	127	57.4	108.1	57.8	189	47	54.4	227	83.8	82.7	211	63	145.4	118.9	72.6	104	162.3	31.9	51.7	98.2	285.1	484	625	195
2000	215	173.5	207.1	49.9	65.6	99	34.8	22.6	38.6	56.9	48.2	146	124.3	164.1	43.7	391	109	27.3	256.2	117	29.2	187.5	190	51.9	93	31.2	67	90	82.3	52	108.5	288.8	43	110	133.5	75.4	56.2	164.1	185.8	25.8	89.2	108.7	154	116	79	84
2000	216	638	129.2	131.5	61.7	38	34.9	62.2	63.4	90.6	254.4	159.2	75.6	86.6	61.2	1037	57	69.8	175.8	112	416.8	426.2	167.3	42.9	159.9	73.4	262	62	82.3	512	105.6	165.1	187	114	183.8	118.5	43.2	45.4	256.7	53.1	48.2	62.6	410.4	792	494	340
2001	217	411.8	136.4	95.3	77.1	52.2	39.3	63.2	39.4	58.8	184.9	93.8	39.6	58.3	57.6	910	326	10.5	147.1	50	424	305.9	173.6	56.6	59.3	47.3	277	92	104.9	611	56.7	126.9	300	92	152.1	79.5	66.7	113.5	148.6	39	74.7	174.4	168.2	366	521	140
2001	218	461.7	144.7	53.3	68.5	49.9	100.6	96.2	45.7	70.9	213	70.4	61.5	93.6	96.5	394	189	0	113.3	159	64.8	141.1	179	59.7	48.8	95.5	151	87	140.1	254	46.4	144.4	198	55	105.5	48.7	51.8	65	283.4	64.5	108.6	121.5	121	276	291	20
2001	219	733.7	123.1	116.4	50.4	67.8	65.9	63.2	80.2	50.7	173.5	148.8	86.4	60.7	53.3	963	132	100.3	171.3	216	377.6	16.6	150.8	33.1	85.8	58	166	50	60	81	119.3	208.4	141	87	169.4	106.7	49.5	57.9	109.2	42	73.1	74.3	165.2	749	405	108
2001	220	622.6	81.5	33.2	69.9	40.2	48.2	39.7	42.4	27.4	272.1	70.3	72.3	35.9	49.5	613	374	39.4	50.8	27	322.6	363.4	56.9	55.5	31.1	143	363	74	31.1	222	19.8	64.5	371	62	57.6	24.2	60.1	47.6	365.5	86.3	30	81.5	65.7	579	540	511
2001	221	1011	45.8	50.8	48.4	86.8	51.4	71	88.7	99.7	388.6	83.4	65.4	24.6	84.7	1071	381.3	19.5	121.4	188	354.1	306.6	78.9	50.6	65.5	64.1	337	83	33	614	107.7	61.4	522	77	169.8	68.5	149.8	33.3	285.2	56.4	84.3	41.8	236	848	493	1293
2001	222	906.5	12.8	11.4	71.8	34.2	38	29.3	26	20	122	36.2	72.8	6	100.5	635	366	0	35.1	51	110.4	348.9	18.1	34.6	16.5	110.2	269	79	21.6	434	26	23.3	333	57	32.1	11.9	33.3	29.4	541.1	41.3	36.1	35.5	48.8	635	303	294
2001	223	494	15.8	31	53.2	3.6	49.4	33.4	28.6	21	133.5	21.6	44.5	7.9	22.5	721	280	4.9	15.7	5	129.4	198.7	28.2	30.2	25.8	50.9	245	101	10.9	261	17.2	21.7	179	12	15.5	9.1	32	24.7	262.2	53	18.1	8.3	52.4	464	348	215
2001	224	46.5	0	0	25.1	0	0.4	10.6	2.2	0	13	0	27.6	0	1.6	127.7	115	0	0	0	17.6	13	1.3	21.9	0	77.3	25	22	1.2	106	0	25.6	169	0	0	0.2	0.9	8.2	487.4	9.1	0	5.9	4.2	66	110	7
2001	225	544.7	104.2	43.6	48.1	63.9	57.4	22.2	61.4	112.6	117.6	110.5	34.2	84.9	59.1	558	330	36.1	105.6	52	70.5	226.3	81.6	32.1	109.7	62.5	373	93	54.6	240	69.7	197.7	229	138	168.5	78.9	52.4	61.4	275.2	30.4	184.4	52.7	315.9	323	334	110
2001	226	119.1	74.1	9.9	26.1	22.2	7	2.3	22.8	31.2	23.5	52.8	13.5	138.8	32.5	508	135	40.6	44.8	118	53.5	89.3	55.6	25.7	60.7	9.3	133	63	42.9	87	25.8	122	59	25	48.5	36.9	34.7	58.1	103.1	7.5	36.9	36.9	143	160	149	39
2001	227	371.8	221.8	143.1	86.3	183.6	76.8	71.7	99.6	214.9	53.9	258	160.7	239.2	98.8	685	247	86.1	286.1	319	74.2	213.5	320.2	101.5	210.5	164.9	201	152	170.6	212	196.1	268.4	76	245	300.3	277	102.8	196	178	144.9	182.3	158.9	441	259	204	81
2001	228	677.5	324.2	180.8	105.4	88.3	108.8	98.6	91.2	167.4	187.8	264.2	74.6	213.8	106.1	925	253	32.3	371.7	237	141	213.8	340.3	74.9	216.7	74	312	128	160.8	277.7	172.1	292.5	192	305	243.1	152.9	107	154	210.6	46.1	115.1	191.5	321.2	450	460	361
2002	229	372	138.7	92.5	75.2	90.6	79	64.1	63.4	70.6	350.7	97.6	42.8	144.8	62.3	933	362	18	91.6	69	431	335.9	183.1	73.7	90.4	46.5	481.2	80	71.1	514	74.8	189.6	341	199	161.9	92.8	90.5	108.9	200.2	64.8	72.6	123.6	286.3	350	416	259
2002	230	625.6	99.4	62.2	50	109.8	33.9	22.2	33.7	35.5	369.1	90.6	60.2	95.5	40.3	606	301	18.3	121.5	47.4	234.2	217.6	74.1	35.7	81.4	65.6	610	76	82.1	468	85.6	104.8	114	64	152.1	70.4	36.4	118.7	160.6	48.2	52.7	82.3	218.9	771	593	692
2002	231	869.2	158.6	88	70.4	94.8	75.7	76.1	85.7	132	159.9	165	72.1	64.9	89.5	730.6	174	24.4	199.3	123	222.7	130.2	140.1	35.7	87.1	60.3	386	47	98.3	115	117.8	172	329	138	109.5	95.3	53	43	223	66.6	126.2	84	216.5	731	587	346
2002	232	753.7	119.3	140.7	97.2	82.8	97.2	85.2	111	225.4	439.7	179.5	77	178.4	118.7	1233	314	74.4	241.6	151	505.7	382.1	173.7	75	176.8	98.4	263	104	132.2	410	194.1	156.7	358	301	205.7	142.6	156.8	136.1	137.5	110.6	164.3	144.8	280	417	667	348.1
2002	233	565.1	83.1	70.9	78.1	124.2	90.8	56.9	62.7	70.5	463	55	70.2	25	81.7	729	309	25.8	90.3	64	522.6	291.8	61.4	66.1	36.2	63	286	77	61.6	634	100.8	83.6	427	144	104.1	80.6	69.1	53.2	290.2	54.4	83.2	87.1	110.7	486	750	415
2002	234	452.9	105.4	61.2	64.6	75.8	70.3	54.8	54.5	103.1	389	73.3	60.6	67.2	31	645	166	36.8	124.4	35	396.7	233.5	97.3	62.4	63.6	71.4	191	67	95.8	356	56	98.8	221	139	93.8	61.8	78.9	60.5	600.1	50.2	83.6	102.2	102.7	424	495	474
2002	235	586.7	11.3	21.1	57.5	16.7	31.1	26.6	22	24.4	325	44.7	36.6	19.7	9	965	294	22	56.7	28	278.9	241.9	20.5	29.1	25.9	73	222	41	6.2	391	16.3	45.5	253	52	43	22	6.6	27.5	448	30.3	33.2	27.6	27.8	274	503	322
2002	236	117	11.6	18.5	30.1	6.5	49.5	19.8	6.8	18.4	14.6	31	41.2	20.9	5.9	244	67	0	45.2	20	29	12.1	54.9	22.3	52.8	73.7	13	30	31.7	117	5.8	53.6	48	44	16.3	6.3	14.3	16.7	448.3	26.2	27.4	41.4	69.7	85	142	8
2002	237	421.4	17.8	30.2	59.9	10.3	39.2	22.7	30.5	40.8	131.5	54.3	34.7	32.2	48.7	678.1	293	31	57.2	16	79.6	190.6	55.4	53.7	27	24.7	153	24	64.9	192	30.4	18.7	249	47	26.4	41.2	48.9	63.6	198.4	22.7	18.5	40.6	102.6	403	258	100
2002	238	736.5	260.9	121.4	110.5	78.6	108	95.4	132.9	177.7	185.6	155.6	128.6	209.3	137.1	1120	362	169.3	204.1	205	177.2	308.7	292.7	133.3	239.5	107.8	499	90	284.4	729	236.1	239.2	628.5	292	180.1	261.3	95.7	180.9	206	110.9	163.4	222	369	631	518	233
2002	239	481	186	144.1	116.3	80.2	138.9	146.6	143.2	98.6	237.1	179	153.9	155.8	127.1	673.7	457	90.7	220.2	98	203.5	319.9	254.6	87.1	111.9	123.1	174	69	110.5	477	129.8	206.3	891	162	158.9	135.6	70.3	87.9	258.3	92.2	90.5	124.6	241.9	651	304	78
2002	240	878.8	179.6	89.8	83.1	72	129.5	104.5	92.6	91	366.6	166.6	91.7	141.7	58	972.3	423	53	106.5	146	443.7	237.7	190	52.2	126.4	101	321	64	86.4	677	109.9	217.7	428	135	146.9	164.5	78.1	151.6	152.3	72.4	113.2	180.1	344	595	504	689
2003	241	521.7	65.7	16.4	9.8	18.5	42.3	10.5	8.4	38.2	49.7	23.4	5.5	84.3	8.8	611.1	621	76.5	87.5	39	271.3	268.3	23.4	20.9	83.7	14.6	475	13	40.7	809	23.8	70	352	20	82.6	16.9	18.1	46.9	110.5	18.9	57.5	25.9	64.7	368	530	306
2003	242	241.3	95.5	36.6	35.6	84.4	47.1	37.2	38.7	59.4	55.6	55	44.2	57.9	40.4	741	256	19	87.1	74	72.5	80.7	70	36.3	75.6	39.9	181	25	71.9	496	47.7	131	527	116	67	60.6	29.9	68.7	91	33.8	51.7	101.7	159.5	231	279	250
2003	243	317.3	103.2	68.7	103	106.7	104.4	81	83.7	134.8	305	91.3	116.3	117.9	153	494	218	63.8	89.3	117	320.7	214.3	194.5	95.6	131.8	99.5	193	59	125.1	468	74	171.4	233	57	147.1	83.4	95	131.9	199.7	64.8	156.2	92.5	218.2	416	258	292
2003	244	916.4	131.9	108.6	107.8	124.3	168.4	121.3	118.1	166.5	447.5	239.2	42.7	168.7	64.8	1105	435	169.3	124.9	60	432.4	405.8	255.2	75.5	95.5	84.1	353	74	124	567	137.7	318.9	449	124	124.6	142	91.5	148.6	185.3	56.2	155.7	71.8	204.3	725	786	679
2003	245	1236	36.7	63	62.3	6.4	55.3	51.3	63.1	62.9	622.6	115.8	52.2	24	49.6	1117	740	26.2	38.6	54	814.6	582.1	35.7	57.9	50.3	67.9	1020	82	9.6	1012	66.4	36.3	883	108	39.6	72.4	35.4	20.1	383.7	52.5	37.4	10.9	187.2	812	886	759
2003	246	848.7	58.4	73.3	56.2	17.7	48.6	69.1	49.4	73.7	262.3	139.9	85.1	95.8	29.5	826	487	50.9	203.2	158	228.7	586.3	89.5	51.9	108.8	92.9	457	55	37.1	515	135.8	224	652	121	163	108.4	13.3	23.6	307.2	55.7	85.9	34.6	138.3	579	612	231
2003	247	368.6	40.8	27.5	61.2	37.8	57.2	58.4	41.2	26.5	124	32.6	97.4	17.1	32.2	556	180	11.2	37.4	16	192.3	58.6	53.9	40.4	30.1	117.7	163	45	28.6	259	45	55.4	423	46	50.8	22.4	31.8	33.6	479.9	65.9	44.2	36.2	47.7	400	256	109
2003	248	385.2	14.6	11.9	10.3	3.5	0.8	4.5	10.8	2.4	403	13	13.8	10.2	6.9	678	326	3.1	31.8	22	304.6	280.1	14.5	5.5	11.4	20.9	198	8	1.6	529	7.5	31.1	187	9	48.8	7.7	3	2.3	256.4	12	7.7	12.9	15.6	348	447	506
2003	249	720.4	82.2	85.5	74.1	24.8	57.8	84	45.8	35.7	181.9	141.7	60.3	104.5	88.6	481	186	31.6	147.5	140	437.4	258.2	44.3	50.2	78.4	41.7	258	52	70.9	293	135.3	100.2	359	50	133.4	135.4	90.8	103.3	237.3	52.6	51	60.2	83.1	457	354	562
2003	250	738.3	137.6	132	82.8	53.3	151	140.4	116.7	180	139.3	326	88.1	151.5	95	1178	443	132	277.2	187	140.6	411.9	217.5	91.3	319.6	99.5	508	84	156.4	437	274.8	227.8	372	187	202.2	203.1	97.6	115.7	182.8	87.4	150	167.2	512.8	445	413	554
2003	251	892.6	287.6	131	96.2	123.7	110.3	155.8	126.6	165.1	281.9	238.9	131.7	266.2	105.7	924	495	165.6	335.4	324	177.5	404.9	397.2	98.1	269.4	63	354	128	175.8	692	133.5	277.2	314	267	438.3	272.2	107	123.5	126.3	68.5	236.6	198.2	390.5	581	451	237
2003	252	720.8	184.3	94.8	68.7	21	74.2	65.6	70.1	123.8	296.3	220.2	54.8	86.1	75	833	375	83.8	187.6	59	287.5	94.7	222.1	62.6	138.9	86.8	169	47	146.7	600	38	138.3	394	119	108	132.7	35.3	128	231.6	124.3	59.4	137.2	276.5	542	539	305
2004	253	475.3	244.6	56.1	57	54.6	98.3	80	71.5	101.2	377.9	166.8	38.9	192.9	42.9	898	274	23.6	226.8	125	524.9	198.9	181.6	68.3	166.1	45	188	90	156.4	537	150	270.8	291	77	97.5	113.2	64.5	178.1	57.4	36.3	78.8	148.6	348.6	555	503	623
2004	254	755.6	83.3	30	12.5	23.8	37.6	70.1	29.8	16.2	180.3	41.9	67.4	40.1	42.1	751	313	10	69.9	63	365.3	220.7	47.7	15.5	39.6	29.4	248	8	28	381	23.5	71.9	NaN	73	64.6	30.5	38.5	64.4	125.5	45.9	22	130.5	90.9	520	690	292
2004	255	313.1	67.3	32.1	82.6	65.6	28.9	76	39.7	101.9	99.2	119	50.6	109.3	44.2	636	402	152.1	105.9	99	243.2	124.7	92.3	69.1	57.7	93.6	238	89	77.5	194	55.3	62.1	NaN	116	106.1	48.2	54.6	69.9	331.1	47.7	97.7	64.7	278.7	300	273	137
2004	256	648.3	187.8	150.1	74.3	128.9	132.7	122.1	143.7	172	223.7	206	105.8	148.8	114.2	1094	392	105.2	307.4	270	200.7	125.5	151.7	75.7	124.5	144.7	154	108	158.5	223	148.3	197.2	545	156	230.7	138.5	129.1	177.6	297.5	120	169.4	142.1	260.5	459	244	408
2004	257	803.9	115	114.1	70.1	55.4	82.1	77.8	107.6	182.7	441.5	129.4	60.7	91.9	68.9	1255	455	74.7	248.4	82	463.5	585.5	82.3	51.7	79.9	80.7	195	98	46.9	598	128.4	136.2	668	127	156.5	160.5	77.3	79.7	398.9	56.7	63.3	75.2	218.1	600	704	662
2004	258	268.7	6.1	7.1	75.2	2.1	20	29.6	17.7	22.8	70.9	22.4	59.3	1.7	8	573	236	0.4	4.6	0	211	108.2	10	34.2	14.3	93.7	56	29	13.3	324	3.2	17.8	254	19	12.1	5	19.3	23	594.8	35.2	30.3	11.5	34.1	201	232	141
2004	259	432.1	60.5	22.7	47	15.9	44.7	37.2	49.2	103.2	173.4	101.1	49.5	16	53.7	969	218	83.5	92.7	32	165.1	480.2	68.1	25	68.1	54.9	213	11	28.1	464	140.3	60.1	126	80	146.6	88.6	11.2	38	306.5	32.2	32.9	32.7	82	268	381	145
2004	260	72	2.2	0	27	0	12.6	9.1	6.4	0.6	21.1	7.3	18.7	0	4.1	332	128	0.01	1.5	0	14.9	59.4	0	10.1	0	40.9	10	15	1.5	171	0	3.7	63	0	0.2	0	4.2	10.2	469.1	12	0.7	5.9	6.1	63	104	0
2004	261	647.1	76.5	42.1	37.4	25.5	70	61.9	41	48.2	292.3	69.3	64.2	53	40.6	1002	379	15.9	91.1	0	286.9	462.3	28	26.4	57.1	113	486	43.1	48	564	107.9	49.1	587	38	44.8	73.8	26.2	32.1	275.2	74.1	42.1	37.6	122.4	579	755	205
2004	262	809.2	249.4	187.6	127.3	199.6	183.2	97.7	181.9	330.1	159.4	364.9	95.1	244.2	177	1286	293.4	209.8	347.3	NaN	118.6	186.4	444.8	155	300	79.8	197	161	322	554	362.5	191.4	450	245	361.2	335.9	185.9	281.7	137.8	106.4	253	204.2	427.4	415	433	161
2004	263	421.2	297	189.4	111.8	190.5	193.2	81.2	115.1	220.2	65.2	201.1	100.4	233.3	115.7	883	181	145.6	255.2	NaN	73.6	315.9	312.9	94.9	314.2	66.5	91	102	198.3	125	204.3	396.4	323	173	240.3	191.3	190.5	239.1	96.8	65.3	185.2	350.5	346.2	264	202	191
2004	264	198.4	168.8	102.7	40.6	55.9	62.8	65.6	53.5	57.5	48.9	207.2	67.6	141.6	92.2	1058	106	34.3	191.6	61	71.2	139.3	194.2	64	149	116.2	206	91	138.4	131	107.2	242.7	241	87	104.3	133.8	95.3	136.6	83.6	93.1	82.5	183.7	314.9	143	377	54
2005	265	422.4	145	73.3	61.6	114.9	60.3	39.2	81.8	123.5	244	228.4	48.1	198.9	105.1	698	381.3	87.5	186	396	430.7	443.1	225.9	72.2	195.4	90.4	388	80	149.4	508	157.7	232	382	101	146.4	201.4	74.8	156.3	209.4	54.6	85	236.7	501.4	369	493	216
2005	266	277.1	189.2	89	104.4	74.8	109.5	109.2	101.8	81	123	145.3	91.5	143.7	53.2	751	188	28.3	139.8	39	205.7	157.6	144.2	75.4	107.2	86.1	162	97	104.8	184	116.9	159.7	242	143	97	121.9	83.1	228.4	224.8	84.2	75.4	163.3	300.9	216	314	116
2005	267	703	195.6	187.4	114	192.2	142.5	125	108.8	120	367.4	103.3	138.2	117.2	127.1	925	488	51.5	297.3	191	434.4	432.4	306.2	114	114.4	142.6	494	138	129.5	648	91.5	188.1	635	161	201.2	92.8	152.1	95.1	208.9	125	81	200.5	271.5	762	798	422
2005	268	1135	211.2	58.6	135.4	205.2	180.6	134.5	104.2	111.2	616.9	66.4	150.3	206.7	166.1	957	485	61.2	242.8	145	509.2	580	126.4	89	116.7	175.6	376	186	145.7	625	67	206.8	583	161	157.3	78.6	125.7	145.3	376.9	137.3	98.3	256.8	277.2	1108	1088	689
2005	269	992.5	78	64.5	82.4	107.5	124.4	70.9	80.9	74.8	238.3	88.6	134.6	108.5	114.4	891	227	25.2	125.4	96	443	598.6	144.7	79.3	73.1	102.3	412	71.6	62.4	572	61.9	143.6	471	85	113.5	106.3	195.9	72.8	300.6	93.5	112.4	211.4	217.4	632	409	163
2005	270	360	31.5	35.2	66.3	20.8	56	50.6	36.6	34.9	99.3	57.5	56.2	8.3	41	434	279	14.5	37.3	39	49.2	153.7	47.8	43.1	28.6	74.1	135	66	32.5	60	54	8.4	184	8.1	40.6	45.1	36.9	21.1	443	45.8	38.1	22.5	68.6	339	210	92
2005	271	118.3	21.5	28.2	62.3	24	32.6	18.3	18.8	12.3	40.5	12.5	35.9	23.6	24.1	343	161	0	22.8	20	18.8	9.9	27.9	40.1	29.2	62	46	38	48.2	56	66.9	52	92	39	19	32.3	19.8	35.4	385.7	24.6	22.3	22.9	48.5	156	168	11
2005	272	231	17.7	23	27.3	13.7	16.3	31.8	32.6	27.4	27	23.9	36	15.9	23.7	398	175	77.4	40.3	35	27.8	14.5	51.7	31.6	47.7	54	61	22	14.5	63	27.7	32.1	246	20	96.1	42.4	13.5	36.6	258.1	19.2	20.6	15.2	43	140	168	44
2005	273	225.8	26.1	40.9	29.6	58.8	37.5	48.2	38.2	63.3	78.7	60.8	53.7	74.7	33.3	564	175	53	115.4	85	59.7	134.8	53.5	60.7	61.9	57.9	94	25	40.4	161	129.6	53.2	141	50	75.2	92.6	42.9	23.8	244.8	36	33.1	17.9	131.7	110	234	73
2005	274	256.8	270.7	188	97.2	128.9	152.6	98.7	140.3	117.4	19.6	208.2	80.7	253.9	166.3	760	142.4	121.6	256.5	207	14.3	315.1	249.8	143.7	150.1	100	139.2	146	227.8	145	125.3	373.2	206	157	229.2	137.3	139.1	200.5	188.3	114.3	236.8	181.7	334.7	98	86	14
2005	275	366.5	217.5	102.2	77.7	89.1	105.7	52.3	51.9	108.6	120	187	66.3	227.7	85.5	862	228	86.5	248.6	308	71.8	738.9	209.3	105.3	185.2	48.2	234.9	80	135.5	158	132.3	352	207	159	219.8	181.3	126.1	226.1	128.5	81.4	87.8	239.8	357	322	183	71
2005	276	833.8	326	150.1	144	343.3	256.1	141.5	170.9	125.8	150.1	195.8	134.2	281.9	172.8	1058	337	59.4	380.7	274	NaN	647.4	450.5	170.8	233.3	195.6	299.4	202	231.8	523	151.1	NaN	532	231	252.8	189.5	151.9	330.7	383.1	183	161	426.9	506.3	514	484	118
2006	277	712	282.8	112.5	71.5	167.3	72.5	96.6	82.1	57.6	184.1	155.4	86.5	116.5	86	903	291	49.8	228.5	128	542.4	733.6	161.9	60.6	102.4	135.5	227.3	102	126.5	344	145.4	NaN	352	94	112.4	86.6	108.4	132.8	309.8	95.7	96.2	171.7	307.8	438	706	240
2006	278	439	191.8	105.4	59.2	81.2	47.9	78.9	82.2	33.1	299.9	173.8	38.8	135.9	117.5	876	369	27.5	208	57	212.6	917	193.3	66.6	85.1	82.5	226	73	64.8	610	164.8	205.3	586	115	97.5	106.2	77.1	73.4	172.9	65.9	56.6	122.3	266.2	345	597	382
2006	279	669.6	255.1	149.9	155.8	370.4	157.8	92.1	159.4	144.8	174	229.9	98.4	289	155.3	1067	126	125.1	422.6	223	385.7	53	303	162	170.9	129.9	160.8	162	170.7	208	128.4	212.1	497	325	319.3	166.3	174.4	321.6	254	92.4	162.4	259.2	197.5	698	571	341
2006	280	745.3	247.2	169	128.9	277.5	180.9	135	170.7	227.2	229.4	403	114.1	280.3	244.3	1006	358	120.2	271.6	194	190.7	103.5	297.6	130	195	136	219.4	160	260.1	220	203.8	227.3	544	299	255.8	261.8	224.2	146.2	299.9	109.9	270.8	178.6	383.4	608	596	161
2006	281	504.9	30	18.2	37.3	5.3	67.2	35.6	39.8	133.2	195.5	79.4	33.9	62.2	17.9	659	251	11.5	104.1	53	302.8	283.2	91.6	26.5	69.2	96.9	146.6	24	56.8	246	113.9	175.6	598	95	65.9	107	53.6	28.9	335.7	23.2	93	33.6	221.5	378	559	165
2006	282	NaN	155	117.5	76.4	176	83.7	115.1	123.7	65.9	281	129.1	102.7	81.8	93.7	712	288	40	154.5	89	490.9	297.4	125.9	NaN	61	91.7	183.6	133	120.8	630	80.1	87	332	130	220.1	80.8	110.9	92.2	411.4	82.6	98.6	114.2	199.9	644	910.4	346
2006	283	NaN	36	24.9	40.2	25.2	27.5	30.4	28.8	9.1	131.7	16.2	62.6	6.9	21.7	445	95	1	28.1	19	84.3	147.2	46.3	77.1	12.1	71.8	78.2	43	34.5	149	8.2	68.2	150	31	16.5	19.4	15.8	21.2	396.7	39.8	13.2	21.8	29.6	148	400	43
2006	284	NaN	7.6	8.6	40.2	9.9	20.4	19.4	11.9	20	162.2	27.3	39.6	5.7	11.8	566	277	0	16.3	5	247.4	134.6	24.3	30	11.2	52.3	66.8	36	21.5	321	23.1	58.8	223	7	29.8	11	15.2	15.6	297.2	35	6.3	16.2	7.9	264	543	156
2006	285	NaN	9.5	21.2	23	0	36.6	23.3	12.8	27.9	NaN	35.5	47.5	0	14.2	730	292	6.1	42.5	6	282.6	810.7	27.5	11.7	14.6	75.2	59.8	45	0.8	516	18.7	102.4	316	42	70.6	28.8	16.2	9.4	274.5	45.4	8	8.3	34	666	662	185
2006	286	NaN	200.3	114	100.5	240.5	44	33.5	77.4	177.4	NaN	234.2	71.3	232.7	59.6	734	282	55.1	263.7	195	82.3	500.7	174.1	88.3	136.2	67.8	307.5	137	180.9	192	143.4	305	327	134	209	161	91.5	261.9	190.7	41.5	167.8	253.1	320.3	NaN	299	170
2006	287	799.3	396.2	237.1	116.9	326	206.2	137.3	198.8	190	254	294.3	158	291.6	153.6	1397	503	100.8	362.4	230	359.8	1256	400.2	111.4	266.8	188.3	552.1	183	292.6	752	237.4	309.1	843	239	265.3	226.8	159	198.1	216	129.9	182.9	318.5	578.1	822	635	418
2006	288	592.3	351.1	192.1	81.9	97.6	160.3	136.6	164.6	166.8	161.2	321.4	86.4	219.2	152.9	1011	261	80.3	277.5	232	259.3	58.1	406.5	112.5	189.7	124.4	223.9	88	205	297	306.2	284.9	442	216	172.5	295.7	128.9	177	170	90.4	203.7	274	561.9	378	399	46
2007	289	561.5	107.5	87.1	60.7	61	62.8	48.7	87.3	53.4	130.7	144.2	53.4	60.1	60.8	521	443	25.3	186.9	130	365.7	432.3	102.4	50.9	73.9	71	369.8	68	86.9	478	93.1	147.4	522	32.3	98.8	92.7	60.6	62	263.6	48.6	63.1	83.6	243.8	453	468	224
2007	290	172.3	48.6	15.7	39.7	28.7	56.6	11.5	8.7	56.6	135.5	61.9	18.8	33.2	25.6	290	222	40.2	25.1	35	NaN	83.7	129.6	39.8	81.9	33.8	59.9	38	55.1	295	41.2	42.7	253	25	29.8	73.7	18.2	38.8	63.8	14.6	21	86.5	101.4	258	126	262
2007	291	983.5	279	99.1	117.7	212.9	166.3	88.1	148.1	151.2	224.5	232.3	124.2	127.8	167.1	774	520	90.8	252.2	170	NaN	211.8	300.1	98.1	156.1	115.8	367.5	119	173.4	471	196.5	253.1	587	258	241.2	222.9	133.1	115.8	247.9	84.3	143.3	107.5	241.6	906	678	248
2007	292	877.1	273.4	123.1	78.9	212.9	141.6	108.4	152.6	182.7	406	229.6	125.7	186.9	149.2	1290	335	66.9	329.8	239	NaN	575.3	250.1	63	135.9	118	537.9	100	180.1	797	247.7	241.2	533	276	379.8	199.9	120.5	182.6	244	108.9	205.8	158.5	241.4	627	932	607
2007	293	1094	137.4	125.1	45.1	169	140.7	65.1	110.5	147.5	760.6	184.6	57.9	102.1	61.9	1163	700	87	243.9	95.9	687.1	1197	254.2	40.5	167.3	51	668.1	79	114.7	975	214.9	222.5	1019	193	242.3	248.5	70.8	84.7	268.2	54.7	91.4	80.3	400.1	964	1229	773
2007	294	725	87.8	19.7	85.7	60	67.1	29.7	74.8	27.5	383.5	98.9	42.3	13.2	28	769	693	10.8	39.6	11	447.3	686.8	21.6	36.7	19.4	76.1	448.3	74	39.3	1144	59.5	58.7	736	47.9	43.1	50.3	43.7	34.5	504.8	40.1	47.6	38.4	98.7	537	558	480
2007	295	610.2	47.4	38	52.7	45.1	54	50.1	37.8	20.2	190	81.6	45.8	36.4	46.5	556	332	20.3	81.4	60	95.9	171.3	140.1	42.9	77	67.1	221.3	61	36.9	367	71.3	74.4	492	62	101.5	49.9	44.1	25.5	261.1	44.3	26	17.5	89.9	383	546	151
2007	296	580.3	24.8	25.4	56	24.6	46	25.4	26.8	27.7	125	43.4	76.5	27.4	29.9	581	419	2.4	76.2	23	NaN	402.1	76.3	43.8	20.2	104.5	309.7	55	52.3	482	25.2	62.5	571	33	32.5	38.4	30.2	38.4	449.4	42.5	39.4	32.7	50.3	251	471	140
2007	297	245.4	7.4	1.8	24.1	0	20.2	11	4.2	1.6	112	17.8	18.8	7.9	5.7	522	144.5	0	4.8	6	177.7	233.6	3.8	10.9	9.7	39.6	86.6	18	5.1	128	2.6	8	202	4	5.1	2.4	3.7	6.6	282.2	21.2	5.3	7.9	7.5	81	385	95
2007	298	388	337	173.3	170.5	250.9	174	158.1	163.2	227	116.7	270.3	168.4	335.8	188.3	1051	234	122.6	280.2	351	NaN	405.6	442	182.5	233.7	126.1	210.6	169	271.6	436	212.7	442.4	235	234	319	198.7	208.6	322.2	212.4	141.1	201.5	306.3	377.3	270	279	65
2007	299	377.6	348.1	146.5	176.8	258.1	189.4	122.8	156.9	162.2	76	183	95.7	116.4	137.4	705	185	74.9	339.6	263	NaN	193.8	486.3	116.6	113.7	115.3	212.4	124	304.2	206	146.4	316.4	162	193	294.7	174.5	149.4	180.6	244.9	105.3	131	341	320.6	360	274	88
2007	300	365.6	351.8	236.5	137.3	315	129.4	130	132.1	244.4	238.2	335.1	179.3	239.1	185.1	873	341	124.5	380.3	471	NaN	605.3	439.5	149.1	340.2	161.8	285.2	143	228.9	465	312.7	387	275	229	294.7	324	126.6	322.6	275.9	129.9	200.5	335.4	563.4	333	490	71
2008	301	803.6	332.1	146.9	122.5	287.2	101.4	37.7	90.7	148.5	NaN	261.8	122.5	221.7	134.7	1012	582.3	81.6	254.9	214	NaN	365	343.7	119.3	192.1	119.2	449.4	170	243.5	948	139.5	382.5	468	142	217.7	177.9	144.3	275	221.6	82.2	198.1	194.2	546.6	760	847	1180
2008	302	569.3	264	135	99.5	304.4	88.7	118	142.1	155.6	258.7	168.8	98.7	168.2	164.3	671	431	60.3	261.1	273	NaN	317	197.6	111.3	162.9	125	385.4	174	223.2	509	127.2	268.9	635	148	220.5	77.9	105.4	186	224.5	127.8	120.1	153.5	322.5	500	479	332
2008	303	431	248.5	155.8	148.5	171.5	121.8	109.1	126.7	153.2	257.6	225	118.7	200.2	174.7	995.8	345	78.6	203.8	NaN	NaN	332.4	353.7	135.8	143.8	144.1	262.3	168	253.7	255	133	298.5	521	125	153.4	125	127	224.9	100.1	184.2	145.9	247	339.3	496	794	230
2008	304	1080	295.2	214.1	108.8	189.8	206.4	90.1	207	129	150.4	256.5	121.9	178.4	131.6	1084	364	69.7	337.9	149	NaN	264.8	299.9	89.1	138.8	121.4	229.7	111	172.1	308	259.4	292.4	584	319	321.1	278.6	141.7	116	236.4	134.1	294.4	205	274.4	669	670	237
2008	305	888.6	229.8	123.7	159.7	234	226.8	177.1	183.7	287.5	297.2	172.4	105	206.2	154	1105	554	103.1	275.1	166	NaN	333.1	193	141.9	194.6	116.6	333.3	148	192.1	401	190.6	242.4	604.6	257	289.3	208.6	191.3	218.1	254.4	96.7	244.3	163.7	258.3	681	584	463
2008	306	1070	51	103.4	48.5	47.3	100.8	60.9	95.3	81.7	278.5	137.2	62	98.6	58.1	861.4	671	19.4	97.8	105	NaN	542.5	51.7	39.9	73.6	86.4	311.1	72	66.7	555	144.7	95.8	864	162	92.6	159.5	50.3	52.7	450.1	61.9	41.5	43.6	155.2	1024	683	286
2008	307	824.5	24.9	14.7	34.2	26	33.2	15.7	18.4	27	NaN	60.2	29.4	6.4	8.3	750.2	522	15	37.3	18	NaN	425.5	33.6	17.9	71.1	37.5	300.3	53	5.2	1007	30.7	35.3	785	53	NaN	34.6	12.1	15.5	327.7	19	20.2	21	52.9	958	833	336
2008	308	941.1	44.2	25	53.1	17.4	47.4	38.3	51.8	62	NaN	78.2	27.6	14.4	35.3	720.6	471.9	18.1	111	193	NaN	549.4	30.9	34.5	41.7	36	578	47	9.6	758	75.8	110.7	963	76	NaN	76.4	27.1	7.3	245.6	29.2	65.9	29.6	106.5	1054	750	348
2008	309	477.3	32.8	24.1	48.5	30.7	68.5	25	38.6	21.5	NaN	55.8	NaN	37.3	37.2	687.5	314	20.5	43.3	74	NaN	223.4	73.6	33.3	45.6	50.3	109.7	48	33.9	674	32.9	36.9	479	77	65.2	45.2	27	41.2	239.2	30.3	25.9	22.8	61.9	251	518	188
2008	310	507.1	289.3	153.5	160.1	208	207	108.7	154.9	79.3	272	206.6	177.9	237.3	169.9	766.4	467	68.2	284.5	192	NaN	399	280.8	111	141.5	183	296.3	140	196.9	442	201.2	209	343	183	320.1	169.8	188.2	171.2	234.9	125.2	168.5	249	356.9	310	394	413
2008	311	217.6	320.6	117.2	121.5	256.1	126.2	105.3	82.7	82.2	67.2	111.4	125.7	224.1	132.8	556.7	115	56.9	303.4	127	NaN	178.4	381.9	91	108.2	93.1	151.4	159	239	178	65.4	378	112	109	193.1	50.1	155.7	279.1	130.3	71.5	121.9	209.5	173.4	190	147	121
2008	312	232.3	274.7	142.5	137.4	268	149.7	123.6	107.8	166.1	80.5	272.4	93.2	219.6	137.6	746.1	250	76.5	315.4	171	NaN	236.2	373.4	138.7	243.9	111.3	198.5	160	238.8	216	139.4	390.3	74	122	230.2	143.1	183.1	376.6	127.5	95.2	226.4	462	564.1	102	133	84
2009	313	727.4	338.8	165	134.6	220.4	180	128	142.7	117.8	151.1	301.5	109.5	194.7	137.6	1034	516	57.4	471.2	215	NaN	544.9	308.1	139.8	140.2	151.6	684.2	137	155.3	716	254.9	300.3	482	248	300.7	216.3	129.3	157.8	309.2	102.6	157.4	233.4	364.2	626	441	78
2009	314	362.3	221.6	115.7	101.3	117.4	119.3	103.7	107.2	203.3	188	184.7	103.1	118.5	138.3	995.3	340	157.9	258.3	103	NaN	392.1	210.5	83.9	237.2	107.5	139	152	125.8	409.6	167.1	225.5	260	158	169.1	195.2	118	171.2	267.4	108	143.7	160.9	307.1	306	491	38
2009	315	663.1	219.9	148.8	137.1	179.3	166.2	170.8	186.1	137.1	162.3	355.2	81.8	178.2	129.4	769.3	179	56.1	282.4	177	276	153.9	269	117.2	107.1	130.1	182.3	144	187	208	273.8	324.7	318	227	191.1	305.4	123.5	148.4	118.2	136.5	124.4	173.7	306.7	525	604	119
2009	316	374.2	128.7	88.6	75	110.9	119.2	86.2	155.3	26	170.6	91.4	127.1	73.3	93.4	443.7	241	34.6	140.9	72	262	232	239.5	69.7	36.1	119.7	217.1	85	121	660	40.9	150.2	339	84	96.6	54.7	97.8	69.5	248.9	86	64.9	134.2	177.5	557	340	234
2009	317	508.3	106.2	40.7	45	90.5	68.5	26.8	76	55.2	NaN	89.9	45.4	60.8	47.3	868.9	176	38.1	123.6	72	NaN	137.7	78.3	34.2	83.7	40.4	139.1	69	69.1	278	138.4	102.5	471	110	74.3	82.7	64.8	38.3	160.5	55.2	47.3	81.9	139	414	814	147
2009	318	302.8	41.8	60.3	46.3	29.4	73.5	47.2	102.1	49.5	97.5	79.7	48.6	33.2	36.9	809	258	24.7	48.8	23	33	195.6	41.5	31.3	40.8	51	103.4	62	23	363	42.9	103.6	262	79	41.5	48.8	46.1	18.1	416.8	24.1	42.7	34.7	170.4	176	282	192
2009	319	387.9	14.9	5	49	9.7	44.2	15.3	29.8	3.3	199	39.1	36.6	10.8	23.9	494	311	0	22.1	16	123	248.1	9.2	15.8	17.6	71.2	100.1	65	11.4	256	14.6	18.2	503	27	76.3	20.7	21.5	44.8	469.1	29.8	11.6	29.2	28.3	296	596	233
2009	320	893	33.6	17.1	33.4	38.9	20.8	20	7.9	19.1	181	37.7	28.4	21.2	11.7	549	474	3.2	37.6	20	109	374.7	42.6	18.7	20.5	53.4	212.5	44	19.1	346	43.3	70.8	577	72	50.1	36.7	16.1	23.6	420.5	19.6	10.1	21.5	53.1	660	584	209
2009	321	144.9	24.3	9.7	45.6	39.5	18.6	36.7	26.6	8	32.1	21.8	62.3	29.1	9	295	123	19.9	39.4	23	2	168.6	41	22.2	69.4	54.2	97.6	37	22.6	159	15.2	34.2	201	18	46.6	14.2	36.8	25.7	286.8	13.1	13.9	56.1	80.2	80	123	2
2009	322	237.4	187.7	75.5	78	140.2	47.3	68.2	79.7	102.3	29.8	155.4	63.3	151.5	97.9	668.4	205	68.4	177.5	141	71	189.6	179.3	94.8	149.9	63.7	235.9	119	208.8	155	103.2	155.1	194	109	192.2	96.3	120.9	166.2	103.2	121	100.1	155.2	208.2	130	306	26
2009	323	125.3	302.6	160	104	126.7	38.8	68.6	83.9	114.6	32.2	172.9	57	148.8	109.7	788.3	254	91.2	261.5	184	66	306.3	271.5	101.1	200.8	45.5	46.4	71	153.8	30	262.1	311	124	150	162.9	250.4	127.6	127.9	103.1	52.6	167.1	169.8	432.4	105	87	28
2009	324	719.7	260.9	165.7	61.6	80.7	109.2	150.5	127.1	51	256.2	171.8	106.2	183.6	113.6	1261	494	16.2	205.5	51	300	201.4	246.2	77.4	91.1	151.2	588.9	72	117.8	455	159.4	275	725	103	62.9	146.6	148.8	105.5	182	104.2	82.7	172.9	305.4	508	432	211
2010	325	560.9	36.8	9.3	NaN	6.2	5.4	13.5	14.6	8	298.5	5.8	15.2	27.8	8.7	420.1	262	8.7	25.5	75	207	141.5	11.7	4.4	58.1	31.4	147	15	7.2	501	31.9	61.9	364	9	43.4	24.3	9.8	8	128.6	12.5	9	14	93.3	275	629	243
2010	326	607.8	96.2	97.8	96.2	99	79.5	55.4	59.9	92.9	352.5	92.9	49.5	78.8	65	608.1	547	39.8	204.5	87	333	268.3	94.3	82.6	74.2	79	357.5	97	106.9	426	104.4	123.8	441	87	189.6	126.1	46	69.3	227.2	48.5	99.7	87.1	190.6	460	857	214
2010	327	760.5	47.4	18.5	55.6	55.6	41	29.1	29.9	32.7	436.6	9.6	62.3	54.5	35.5	720	350	2.6	78.3	56	253	380.7	25	47.2	17.5	54.4	301	73	24.1	424	11.7	48.6	420	15	71.6	14	39.7	32.3	251.2	43.7	38.2	38	57.5	338	793	417
2010	328	1038	231.2	121.2	169	217.5	252.3	200.2	216.4	126.2	479.5	341.5	148.1	127.3	157.9	1009	374	68.4	255.1	213	270	205.8	173.8	138.3	107.1	114.8	183.6	164	207.6	827	235	270.8	567	279	228.7	199.4	162.1	161.2	341.4	133.7	205.3	194.3	347.5	745	796	413
2010	329	575.5	231.4	107.1	114.4	218.2	146.1	127.4	159	127.1	212.4	145.1	99.9	172.6	169	727	299	55.8	252	107	125	254	204.5	84.1	95.7	109.6	221.6	144	207.3	497	104.7	221.9	536	136	183.7	113.1	159.3	183.8	253.5	111.4	218.5	235.5	275.3	435	468	171
2010	330	740.7	83.6	46.2	57.5	61.6	95.7	58	48.5	75.1	463.5	101.3	64.1	61.9	59.4	981	760	11.3	114.5	45	115	637.8	89.9	51.5	34.7	59.1	625	76	43.5	825	76.8	97.6	946	62	76.1	64.2	54.5	49.8	333.8	66.1	54.9	66.2	124.9	653	735	308
2010	331	606.6	144.5	91.3	78.8	163.6	141	72.6	119.6	93.8	171.4	114.2	69.5	97.9	86.2	825	470	24.1	159.5	233	63	608.5	173	72.1	84.4	90.4	490	102	95.9	504	129.8	157	598	164	125.4	144.9	96.5	124.8	302.4	92.2	119.5	193.8	305.1	550	629	121
2010	332	426.9	8.1	19	17.2	5.7	36.4	17.2	31.5	3.6	43.8	43.5	15.6	0.2	43.3	388	502	9.6	45.9	16	96	212.2	27.5	11.1	37.9	23.7	75.8	24	7.2	365	38.6	35	268	31	53.4	45.4	14	0.8	222.2	20.3	6.3	5.3	47.6	282	254	25
2010	333	616.2	58.4	35.4	40.7	59.3	51.1	49	66.9	136.9	343.6	94.9	53.7	24.5	51.4	696.4	305	21.8	92.2	39	225	279.5	51	48.5	87.9	43.7	171	64	43.9	378	92.3	75.5	457	98	111.4	133.3	54.7	33.8	195.8	46.7	99	90.8	123.4	443	519	249
2010	334	248.1	143	123.9	129.3	221.2	92.6	88.5	105.5	238.8	64.5	206.8	58.5	271.3	171.4	683.1	NaN	78.9	183.8	185	44	188.5	268.3	127	180.1	82.3	97.5	125	180.7	145	189.2	277.5	334	149	212.5	239.9	142.3	230.4	127.5	85.7	163.2	341.7	411.7	118	85	130
2010	335	582.9	463	204.9	211.7	375.2	229.8	203.3	219.3	284.8	271.7	417.6	174.8	323.9	251.7	877.2	NaN	247.9	560	465	159	1131	502.6	214.5	292	226	268.7	220	339.6	439	334.7	471.5	377	305.5	453.3	351.2	266.5	385.8	167.2	225.8	324.8	496.3	586.4	311	491	229
2010	336	908.6	280.1	176	107.7	189.1	194.8	138.9	112.2	126.8	491.8	300.3	114.5	172.2	142.8	1368	NaN	93.6	315.5	265	316	629	418.1	101.4	191.9	100.5	369.8	79	144.9	518	260	276.2	656	200	276.9	225.9	123.1	165.1	153.8	121.4	162.3	307.7	590.5	747	726	378
2011	337	786.2	147.3	75.1	117.6	86.9	77	57	59.9	60.2	294	125.5	77.1	68.2	91.7	1066	541	54.1	154.5	117	118	489.3	185.7	67.5	111.6	115.3	321.3	78	87.8	763	96.9	194.8	443	61	129.2	128.8	89.2	107.4	187.9	53.9	68.1	140.8	248.2	443	501	290
2011	338	350.9	295.4	121.9	NaN	235.3	179.2	128.5	90	182.4	157.3	265.8	141.1	229	154	856	30	86.6	209.3	346	384	454.3	423.8	136.6	206.9	163.9	314.3	146	242.8	494	154.4	408.4	372	163	144.4	146.9	150.3	263.6	98.4	138.5	205.2	362.9	428.8	168	239	103
2011	339	428.2	180	99.5	NaN	137.2	158.2	126.2	146.9	134.4	164.1	233	111	83	150.6	1197	414	43.2	270.9	106	277	46.7	259	129.9	126.8	119	202.6	160	228.8	446	195.4	238.5	209	140	142	178.4	131.3	163.2	164.3	131.9	112.9	331.3	395.8	462	369	121
2011	340	641.1	269.1	176.9	130.4	429.9	207.4	209.9	202.7	193	267.4	334.9	146	184.5	237	1445	NaN	145.7	320.3	469	654	101.2	372.5	135	172.4	184.8	125.8	206	395.8	205	289.9	316.7	492	325	327.6	323	170.3	257.9	204.1	158.5	326.6	449.2	445.3	520	727	290
2011	341	382.9	153.8	107.8	135.1	94.8	109.7	76.1	82.2	87.1	152.2	145.2	114.3	168.7	93.2	704.2	NaN	66.8	156.2	177	274	167.4	160.6	98.9	46.8	134.3	256.2	116	138.7	235	121.5	140.4	470	154	142.7	104	85.8	155.9	473.1	78.7	97.8	217.1	195.8	308	425	101
2011	342	568.9	86.5	94.9	72.3	78.3	70.5	88.4	38.6	87.3	193.2	75.3	90.7	44.8	61.7	633.1	NaN	30.5	109	96	308	560.6	127.8	52	123.6	78.8	166.1	63	65.3	437	63.5	112	393	115	132.3	62.9	59.2	52.6	371.6	39.8	64.9	42.2	142.2	372	588	127
2011	343	726.8	87.7	83.8	104.4	113.4	115.6	134.8	92.4	80.3	299.1	111.2	122	50.4	79.3	711.4	NaN	13.3	113.1	83	432	762.8	172.6	94.8	49.8	155.7	296.2	113	121.2	470	94.6	101	789	76	136.4	79.5	81.2	95.4	642.4	98.9	110.3	120	99.6	665	678	197
2011	344	408.5	16.8	16.6	37.1	0	45.9	25.7	29.4	47.5	158.3	95.5	55.2	2.1	35.6	665.6	NaN	39.3	66.2	58	242	193	40	14.2	48.4	73	44.8	44	32.9	389	94.9	41.6	259	32	75.8	49.6	18.3	19.7	292.1	42.5	20.1	31.9	67	243	437	152
2011	345	447.6	84.3	56.5	43.6	24.9	26	22.3	36.8	52.6	102.3	49.6	43.5	30.5	37.6	640.1	NaN	6	38.2	39	125	230.2	38.6	29	82.1	32.6	160.3	43	41.9	218	102.9	70.8	422	35	118	149.2	33.2	42	273.1	29	60.5	34.5	91	391	379	56
2011	346	604.2	229.5	128.7	104.1	309.1	139	95.8	141.1	212.2	157.7	251.2	102.1	151.1	112.9	876.7	NaN	157.5	339.1	244	230	472.8	307.8	109.5	315.8	86.3	169.9	90	271.4	298	237.7	389.8	396	152	212.2	240.5	138	231.6	91.9	84.4	195.9	288.9	223	413	269	129
2011	347	87.1	284.5	130.9	98.8	217.8	157	67.4	132.4	216.7	5.8	225.1	98.6	286.3	172.5	513	NaN	133.3	387.3	223	194	26.6	397.6	84.4	159.9	84.6	5	105	184.1	36	196.8	262.8	100	146	207.8	220.5	101.8	184.8	91.7	160.3	212.2	272.7	343	25	47	0
2011	348	277.9	381	151.5	201.2	242.4	184.5	176.5	157.1	65.6	132.6	207	236.8	228.2	185.2	690	NaN	42.1	319	206	311	299.7	411.3	151	142.8	245.2	155.2	196	274.8	309	153	337.5	226	172	247.4	148.7	217.5	239.5	332.8	175.7	119.6	365.7	283	144	219	50
2012	349	919.6	357.3	258.2	175.1	225.6	120.7	158	148.4	149.5	660.9	281.9	125.6	240.4	157	904	NaN	71.1	326.9	170	822	524.9	423.1	152	270.1	189.8	585.4	180	264.6	657	193.5	391.9	547	173	215.1	241.5	216.3	238.1	321.7	129.9	213.7	214.1	631.7	688	578	499
2012	350	519.9	251	119.8	95.2	171	125.1	77	85.5	72.1	272.4	106	84.6	95.7	72.3	812	NaN	61.5	211.9	76	711	201	188.6	103.3	97.3	104.9	331.5	106	147.5	266	74.4	235.2	597	93	172.7	68.8	98.9	153.9	229.8	96.6	83.7	181.3	213.1	451	503	255
2012	351	668.8	182.8	111.4	110.1	73	97.3	163.6	153.9	54.9	226.5	145.7	83.2	25.2	94.2	625	NaN	123	199.5	105	378	185.6	212.8	84.5	105.5	91.6	173.7	140	129.1	299	204.3	165.7	264	95	211	183.7	93.9	56.3	NaN	107.3	84	91.8	NaN	481	541	212
2012	352	753.2	207.1	149.1	122	331.2	NaN	114.9	124.1	165.2	367.5	326.4	130.5	116.3	121.1	752.7	NaN	116.1	245.9	158	727	453.4	222.8	113.6	125.5	101.5	180.5	130	207.6	298	183	214.9	490	191	202.5	208.8	167.7	156.7	NaN	132	270.3	248.5	NaN	834	393	318
2012	353	1029	13.8	24.9	49.3	3.9	63.2	41.8	34.9	28.6	731.6	51.9	52.8	15.9	19.8	787.9	NaN	0	58.8	39	850	306.4	27	NaN	17	49.2	94	64	2.8	1283	75.9	20.9	787	58	86	57.2	29.8	19	NaN	33.3	31.7	22.6	NaN	1137	811	554
2012	354	462.6	22.5	10	33.7	6.3	NaN	22.4	21.3	26.5	360.1	NaN	34.7	0	10.9	477.8	NaN	4	14.8	7	747	254.1	28.8	13.4	7.4	50.6	72.6	27	5.6	777	6.5	16.5	817	35	12.3	7	10.4	5.3	309.8	36	24.2	12.5	NaN	555	591	265
2012	355	313.8	NaN	1.5	29.1	NaN	NaN	16	8.5	2.2	104.3	NaN	NaN	0	NaN	360.1	NaN	0	1.9	0	598	264.4	2.3	NaN	1.1	92.8	NaN	32	NaN	506	0	22.6	271	NaN	0.4	1.8	7	NaN	NaN	27.5	0.9	13.1	NaN	347	475	55
2012	356	109.8	NaN	2.4	39.4	NaN	19.1	27.8	11.6	6.5	65	17.2	41.4	1.8	8.2	373	169	4.7	NaN	11	243	0.4	12.6	NaN	14.3	75.7	NaN	NaN	NaN	51	7.7	15.5	256	9	15.5	16.6	NaN	NaN	NaN	31.5	1.3	16	NaN	169	209	33
2012	357	281.7	14	13.8	20.2	NaN	23.5	5.9	7.7	3.2	57.2	1.7	12.6	0.2	4.4	287.3	140	0	12.1	7	72	34.1	13.3	5.3	17.8	35.1	NaN	16	9.2	262	25	10.3	140	10	11.7	21.8	0	17.1	NaN	11.8	0.3	2.2	NaN	159	153	62
2012	358	NaN	172.8	80.1	73.3	145.2	65.5	88.7	NaN	141.6	88.6	147.9	110.5	162.4	74.3	653.7	355	88.5	204.7	293	302	245.3	253.2	NaN	145.2	89.6	NaN	75	116.5	362	165	165.5	436	78	161.9	163.3	80.2	160.7	NaN	76.5	174.3	151.5	326.9	294	183	78
2012	359	NaN	283.3	NaN	91.7	176.6	93.7	119.3	NaN	156.1	85.4	275.1	76.6	NaN	96.9	953	318	140	324.4	203	168	118.4	288.3	NaN	254.9	90	NaN	94	121.9	300	181.4	242.4	418	239	197.6	NaN	92.1	78	140.2	79.7	164.3	126.3	378.9	407	295	55
2012	360	NaN	NaN	94	59.2	NaN	NaN	43	57.7	94	48	181.9	49.7	NaN	94.7	568	365	34.5	187.1	117	108	NaN	175	NaN	82	80.8	NaN	129	120.7	443	144.2	271.1	266	56	192.4	81	50.4	152.1	234.2	54.5	84.4	231.6	235.6	55	127.2	27
2013	361	NaN	63.2	86.4	39	58.8	93.1	88.9	46.7	25.8	310.4	77.8	37.9	37.1	21.9	612	783	2.5	83.3	42	626	282.7	103.7	NaN	78.6	40.9	NaN	54	78.9	1102	54	62	473	42	23.9	52.9	33.3	20.3	235.9	71.2	14.4	66.6	209.8	237	634	274
2013	362	NaN	361.6	94	131.9	181.9	158.2	155.6	128.8	106.8	179.8	168.2	175.7	175.1	178.5	752	146	63.9	265.6	106	726	68.1	214.4	NaN	124.7	182.5	NaN	146	NaN	342	110.7	273.7	492	86	162.7	132	156.2	130.1	373.4	164.5	147.6	190.1	280.5	225	507	267
2013	363	NaN	103	124.8	75.6	109.3	85.9	74.8	103.2	88.7	368.1	122.4	81.9	141.7	85.6	740	322	18.7	204.5	176	595	297.3	155.6	NaN	168	82	NaN	75	NaN	471	78.3	117.1	627	73	75.6	89.3	67.3	69.5	243.8	78.2	100.8	58.6	218.6	534.2	577	346
2013	364	NaN	111.9	87.4	87.1	116.3	112.3	90.6	99.4	152.7	453.8	97.1	61.7	200.1	131.5	790	502	18.1	252.8	296	1049	433.5	111.8	NaN	62.5	73.1	NaN	67	95	991	156.8	107	429	99	59.3	150.1	53.2	187.2	160.7	67	90.5	87.2	135.7	695	1002	561
2013	365	NaN	263	182.1	121.9	196	210.2	198.2	178	124.6	438.1	262.8	136.6	140.6	131.9	1121	529	47.4	260.9	503	440	587.5	208.6	NaN	184.5	140.1	NaN	148	191.2	829	179.5	299.2	845	237	255.3	192.3	184.5	229.7	360.8	133.3	184.5	182	304.7	599	599	433
2013	366	359.8	17	10.6	34.8	6.4	28.1	19.1	11	9	197.7	10.5	41.4	6	8.2	664.3	227	0	35.8	1	181	154.9	27.6	NaN	19.3	44.9	NaN	27	8.4	575	4.3	15.8	228	8	NaN	6.5	7.1	7.5	308.2	19.2	7	8.7	34.2	308	400	118
2013	367	381.8	15.9	14.1	105.6	1.3	52.5	38	23.7	18.9	104.7	34.7	80.4	6.7	20.4	583.6	146	5.5	34.2	23	151	29	20.9	39.4	30.6	155	NaN	112	23.1	436	21.2	44.9	192	27	28.9	14.6	39.2	78.9	664.6	50.6	8.1	29	48.5	544	361	119
2013	368	277.5	19	6.1	63.5	30.9	45.8	30.6	41.5	13.3	146.2	51	39.1	52.6	28.3	635.8	271	11.7	64.6	62	100	267.8	35.8	25.8	46.2	71.7	NaN	50	26.9	192	95.8	76.2	303	31	48.5	95	22.3	51.7	426	18.8	44.9	17.4	101.9	308	336	99
2013	369	313.5	21.8	16.3	30.8	12.6	16.3	19.5	10.8	75.1	76.9	36.1	25.3	10.7	9.4	462.1	172	11.7	49.1	32	109	112.1	19.2	12.4	42	33.5	NaN	30	1.8	138	65.8	32.9	192	31	89.8	57.1	9.2	36.8	275.3	22	9.6	7.6	113.5	282	317	69
2013	370	482.4	185.2	80.3	77.9	121.1	143.8	136	107.3	129.5	220.7	165.5	65.4	167.7	82.6	671.8	204	58.3	221.5	86	96	432.7	218.2	126.1	179.4	107.2	362	72	119.4	470	184.1	265.4	410	127	183.9	228.5	62.7	181.2	222.4	66.5	68.1	114.9	310.8	338	337	98
2013	371	149.8	185.5	74.6	101.2	103.9	88.6	87.3	92.8	50.6	35.4	286	120.8	283.6	161.8	654	157	38.8	207.6	256	39	143.3	292.5	100	114.4	85.3	191	125	185	165	192.6	229.8	350	144	165.7	227.3	75.8	360.2	130.5	139.4	102.4	267.9	310.3	115	211	2
2013	372	296.6	363.5	83.3	76.3	86.4	73.2	49.8	72.8	64.6	132.8	193.9	120.7	203.9	63.4	1001	123	31.5	276.1	190	378	150.4	294.3	64.5	220.8	68.4	423	74	198.3	106	203.8	263.4	243	123	298.4	219.1	60.7	NaN	230.9	62.4	134.2	220.7	355.4	213	294	30
2014	373	826.6	206	141.3	93.4	161.3	107.7	92.3	124.9	103.8	429.8	201.5	102.5	189.5	153.9	918.9	389	80.1	282.2	98	361	332.4	209.2	115.5	168.4	74.2	539	76	169.2	512	152.7	302.3	913	120	209.8	178.7	144.1	100.6	246.3	66.9	133.9	235.7	363.9	544	590	300
2014	374	NaN	122.4	86.7	32.8	81	26.4	35.6	28.8	166.8	431.8	81.4	15.1	86.3	41.1	576.2	311	44.4	136.6	113	369	533	157.8	27.7	81.7	15.7	414	28	37	448	73.7	145.5	439	68	91.8	90.3	45.9	93.3	155.1	36.6	62	59.9	199.3	435	613	135
2014	375	850.6	209.2	137.1	96.5	174	137.3	96.8	114.5	106.2	425	253.7	116.6	177.6	129.8	954.2	238	50.5	256.1	168	625	324	280.9	80.5	118.4	111.9	NaN	127	185.2	442	161.4	318.1	353	186	184.3	115.8	185.1	119.7	316.3	127.8	107.1	187.9	299.2	734	543	393
2014	376	653.5	84.5	70.4	65.9	27.1	49.1	32.3	89.5	82.7	394.3	149	54	49.5	54.1	506.2	424	18.1	133.7	61	467	519.1	116.5	59.5	48.7	64.8	NaN	74	35.1	412	97.9	97.3	462	123	114.3	68.4	59.4	27.1	316.5	42.3	59.1	45.1	126.5	586	1009	348
2014	377	1042	321.5	268	170	225.5	154.7	151.7	166.7	212	540	250	158.6	180.6	228.3	999.2	418	119.4	321.7	111	NaN	347	272	171	301.5	201.8	NaN	226	272.4	520	212.4	237.2	701	250	405.7	234.6	202.3	182.9	308.8	178.2	196.3	248.5	348.9	1115	843	450
2014	378	696.1	57.8	44.5	103.3	53.3	120.7	71.9	79.1	56.7	357.1	56.9	112.3	42.4	63.3	580.5	609	25.7	121.1	10	NaN	145.8	71.2	74.1	49.6	151.3	NaN	133	52.7	628	66.3	96.4	631	88	119.6	83.1	84.2	60.1	430.4	90.2	49.8	53.3	77	907	661	480
2014	379	286.1	14.5	11.4	60.7	5.8	37.7	30.4	13.2	8.3	126.3	9.4	57.9	4.2	15.5	429.3	331	1	6.3	0	NaN	90.1	12.8	37.6	6.2	61.1	NaN	47	15.4	242	6.4	43.2	356	NaN	9.6	4.1	20	24.8	555.5	38.8	12	31.5	11.4	280	522	33
2014	380	634.8	6.3	2.6	32	0	37.1	16.2	16.1	1.5	147.9	5.1	34.6	3.7	9.7	368.4	421	0.6	5.8	26	NaN	144.3	1.6	16.1	1.4	54.9	NaN	30	1.2	603	6.2	8	352	13	0	4.7	9.8	13.1	387.9	32.9	0.9	12	14.8	401	656	141
2014	381	420.3	68.3	54	32.2	22.2	48.6	55.1	53.7	34.6	261.1	81.8	54	64.4	34.2	658.3	218	31	122.7	12	185	49.8	51.7	30.6	97.4	36.8	NaN	33	11.1	320	106.3	76.8	558	51	90.7	105.7	33.7	40.1	224.3	40.8	48	8.5	175.3	369	458	173
2014	382	973.9	221.3	121.4	99.8	131.4	110.7	106.6	91.7	162.2	153.9	235.1	113.2	100.1	116.8	1497	368	124.1	197.5	50	268	NaN	275.8	80	271.8	138.5	NaN	95	174	454	227.1	178.3	597	240	241.9	232.2	155.7	130.1	201.1	77.7	237.8	198.3	506.5	792	717	175
2014	383	338.6	254.1	136.8	162.8	291	138.8	130.1	104.6	127.4	103.9	254.4	120.7	210.4	111.2	932.2	163	56.4	208	57	110	182.4	361.2	83.4	158.8	122.8	NaN	148	234.1	592	165.6	370.2	233	120	150.4	196.5	164.3	266.8	170.8	137.2	129.7	296	344.1	221	271	104
2014	384	542.5	331.8	160.4	128.5	172	128.8	161.6	117.4	113.1	243.9	254.6	150.1	225.2	134.7	928.7	417	116.6	216.5	26	292	423	251.8	71.3	193.3	111	NaN	175	202.7	552	223.1	364.4	507	185	260.1	195.9	181.7	201.3	224.2	134.7	142.1	243.6	396.2	497	623	110
2015	385	547.8	133.2	99.3	85	88.9	74.5	74.8	81	62.6	352.5	114.4	68.7	80.2	67.6	623.1	294	45.4	106	34	500	52.7	166.2	60.7	60.6	78.6	NaN	100	84.1	738	77.3	80.7	380	92	134.3	92.8	89.8	79.1	295.4	53.7	59.7	72	147.9	603	688	325
2015	386	625.3	51.1	53.6	47.1	18	48	41.3	40.9	73.1	315.8	157.5	68.1	76.6	72.6	854	277	44.1	71.4	46	303	NaN	92.4	46.7	140.2	36.8	NaN	127	71.1	384	73.7	104.9	460	NaN	81.1	97.6	29.8	83.5	122	90.8	41.5	70.6	340.5	796	515	288
2015	387	407.1	232.2	93.5	111	118.7	127.4	110.5	99.4	107.6	227	213.2	95.3	238.5	108.2	748.3	169	71.6	243.8	58	148	42.3	197.4	77.2	124.4	95.5	NaN	129	191.2	87	114.3	265.7	301	110	227.2	124.9	70.4	220	203.1	87.7	174.6	200.7	216.2	392	500	296
2015	388	849.4	144.3	86.7	49.1	78.6	119.9	92	114.8	72.7	587.6	112.2	91.1	119.1	68	626.9	343	45.2	210.1	57	337	117.9	96.4	51.3	60.2	59.4	NaN	59	12.3	311	88.3	156.5	600	147	131.1	112.6	76.7	150.6	297	69.4	160	43.3	170.1	788	735	387
2015	389	918.8	40.2	27.3	63.8	25.4	60.2	31	52.1	32.7	336.1	37.9	41.4	9.1	17.3	723.4	467	4.2	15.4	4	676	NaN	53.3	24.8	8.3	60	NaN	78	8.1	604	22.7	46.5	652	49	33.5	27.3	22.9	6.1	307.8	34.1	23.2	18.5	27.7	NaN	973	283
2015	390	175.1	12.1	4.7	81.7	2.1	48.9	35.8	21.2	5	119.9	19.2	68.9	16.5	13.2	338.3	379	0	37.7	1	317	NaN	8.9	36.9	15.1	128.4	NaN	63	22.7	530	33.9	49.1	518	9	21.4	25.4	10.4	34.1	620.2	47.4	10.6	26.1	28.9	229	378	212
2015	391	569	10.8	13	83.6	2.3	85.9	34.6	34	16.5	427	72.1	40.8	4.4	22.9	594.6	613	0	11.5	0	496	301.1	14.4	33.6	12	76.3	106	64	9.1	910	62.3	15.6	587	32	55.9	34.6	30.2	14	442.4	35.2	28.7	14.3	62	717	665	346
2015	392	495.4	2.5	2.4	48.6	1.8	21	23.7	3.9	0.4	174.5	1.2	35.6	1.1	0	379.6	163	0	9.7	2	266	77.4	1.6	13.4	2.6	50	107	35	15.1	643	1.1	2.6	332	0	2.1	3.5	5	4.4	343	20.6	7.2	6.8	15.5	322	371	238
2015	393	337.4	5.3	1.6	10.7	0	17.7	13.4	3.7	1.2	66.8	9.3	29	15	6.7	488.8	122	13.2	7	2	152	164.1	1.1	5.1	22.1	36.9	121	10	0	212	31.4	5.3	284	1	18.5	15.7	5.9	7.6	164.2	20.6	3.3	2.8	28.8	238	467	156
2015	394	868.6	139.8	123	51.1	167.4	102.7	64.7	110.9	120	226.9	133.5	58.8	139.1	102.3	1058	576	47.4	NaN	34	298	739.8	178.7	39.1	91.9	75.8	482	75	81.3	624	133.6	170.7	797	171	175.8	134.7	91.9	76	206.7	48.2	119.9	102	224.6	562	910	197
2015	395	843.6	302.9	145.7	94	242.5	114.4	86.1	93.4	150.6	257	133.8	86.5	157.4	81.9	1134	354	71	227	121.3	224	571.1	156.8	NaN	146.4	71.4	317	92	133.9	568	240.4	249.8	633	164	286.2	201.4	104.1	143.7	220	74.5	168.3	141.7	433.5	725	781	268
2015	396	719.3	0	3.3	13.7	0	24.3	12.8	9.1	16	511.2	35.2	15.4	0	16.1	298	122	10.3	0	0	251	251.9	5	NaN	8.1	34.9	214	13	0	757	7.7	0.5	355	NaN	3.5	8.1	NaN	NaN	215.9	12.6	13	0.3	15.5	446	718	295
2016	397	781.2	133.5	32.2	58.7	128.1	86.8	101.8	62.6	61	749.1	143	25.8	93.4	50.6	526.3	373	39.3	111.3	78	442	378.3	121.9	NaN	94.4	34.6	198	57	63.1	673	96.6	194.6	339	98	74.9	91.5	42.9	97.2	119.3	40.1	41.1	79.8	271.1	305	685	428
2016	398	623.3	68.5	17.3	32.3	8.6	31.7	44.8	27	18.9	433.5	31	27.7	44.6	11.6	655.6	283	3.5	65.9	52	344	178.8	35.9	NaN	23.3	37.1	378	41	6.7	390	16.5	59.5	674	21	40.2	36.6	28	31.8	246.7	29	19.1	27.2	126	522	536	328
2016	399	779.8	84.1	64.9	67.6	57.4	107.9	85.9	135	49.4	366	106.5	36.2	86.4	57.7	743.7	155	24.4	131.8	68	301	128.6	127.3	NaN	29.1	46.7	99	66	87.2	48	163.8	303	231	128	152.6	171.7	128.6	108.6	252.4	26.2	67.8	94.3	193.3	380	485	432
2016	400	686.7	326.3	158.4	150.6	204.1	175.5	122.1	193.1	73.3	492	254.6	147.6	180.5	169.9	925.4	288	12.2	230.9	97	233	86.8	237	NaN	58.3	124	278	127	232.2	261	180.3	299.1	579	191	251.6	152.3	98.1	276.5	196.1	137.8	142.4	252.4	262.2	521	606	751
2016	401	952.4	78.3	56.1	46.4	71.5	111.5	60.6	96.8	140.6	608.6	129.2	60.8	120.1	39.9	862.2	614	64.7	193.5	159	502	812.6	75.3	NaN	106.6	78.5	561	53	60.6	639	240.1	166.5	852	277	132	176.8	68.8	32.1	356.8	43.4	142.3	96	277.8	1089	1022	734
2016	402	532.6	51.8	25.9	86.9	57.4	86	27.1	55	49.1	577	51	85.6	7.9	27	713.1	518	10	68.8	23	562	440.8	31.6	NaN	48	96	216	86	12.4	1089	50.7	36.5	740	47	67.8	45.3	39.1	17.8	525	57.2	37.1	30.1	87.5	643	878.5	415
2016	403	634.4	23	32.5	106.9	29.2	57	48.9	35.7	30	361.5	39.9	97.3	4.6	51.8	583.1	390	6	34	18	221	407.1	29.2	NaN	20.9	135.6	102	104.9	43.7	392	14.7	20	599	32	25.8	21.1	65.6	24.1	609	70.9	24.6	38.8	43.2	695	673	197
2016	404	117.9	12.2	5.9	31.1	7.6	21.8	19.2	5.3	6.9	65.6	57	37.7	14.8	2.5	308.4	167	6.5	26.9	28	60	5.5	10	NaN	19.3	37.1	34	19	6.2	72	6.6	15.8	36	10	8.1	2.6	1.7	5.2	228.5	18.8	3.5	0.5	74.1	85	232	16
2016	405	530.8	91.3	32.5	75.1	68.1	61.7	54.7	65.1	58.8	365.1	42.4	110.5	81.1	89.6	647.2	314	7.4	95.7	31	310	626.7	81.8	NaN	29.9	136.9	NaN	66	49.7	NaN	16.2	74.5	433	20	49.2	17.3	74.5	93.3	248.9	115.3	38	18.9	80.1	438	660	223
2016	406	404.9	201	104.7	59.8	121.8	121.7	78	70.6	81.5	171.5	202	44.7	229.4	180.1	747.4	359	91.7	356.3	200	153	410.9	201	NaN	181.1	38.3	NaN	123	113.6	NaN	178.6	255.1	299	142	266.4	220.9	103	215.8	NaN	33.3	140.4	195.2	270.4	NaN	458	187
2016	407	145.3	258.6	131.7	89.2	134.3	118.3	102.1	63.7	148.6	64.3	187.8	86	245.9	99.5	NaN	127	60.9	258.3	241	NaN	154.9	270.9	NaN	111.7	101	NaN	72	127.6	NaN	134.2	355.8	109	130	243.1	146	112	234.6	NaN	81.9	137.3	266	307.4	NaN	117	NaN
2016	408	571.3	388	207.1	126.8	NaN	110.4	116.7	131.2	170.7	219.3	307.3	108.3	242.4	161.9	NaN	361	99.7	330	276	NaN	547.8	320.1	NaN	222.8	114.1	NaN	122	209	NaN	191	268.8	402	217	NaN	NaN	147.5	129.9	NaN	76.2	182.1	152.2	473	NaN	552	NaN

## Sheet: Est_Missing_Data_Arq 45-44-45
Año	Meses	BAR	BER	BOM	BOT	BUE	CHI	CUM	PAR	PEÑ	MIR	GCH	GMT	HID	IMU	JUN	CHA	GCA	UNI	MAM	MAT	MOS	NAR	OBO	PIS	PUE	REM	RBB	RMO	SAL	SAM	SBO	JOS	SAN	TAM	TAN	TGA	CRU	MON	ASL	AAN	APO	VER	MAG	GYA	COC
1983	1	712.1	44.3	32.7	36.1	21.9	39.3	49.7	13.5	19.5	394.7	100.6	17.5	57.2	31	732.2	200.68	37	59.8	18	276.563	298.884	82.6	28.5	50	19.3	26.554	66	67	560.888	8	125	148.352	21	69.9	0	47.1	63.2	114.42	44.1	10.4	58	113.564	475.548	558.015	439.324
1983	2	459.8	38.7	59.4	74.4	95.5	19.7	52.3	58.3	12.9	339.5	38.1	47.7	120.8	62	494	357.18	3	75.9	58	299.867	265.056	74.8	45.2	19	94.2	4.2363	60	78	241.344	2	131.9	387.482	2	34.7	9.8	60.7	92	174.846	67.5	12.5	92	67.7557	268.485	469.608	237.969
1983	3	928.7	240.5	91.7	89	166.7	112.6	151.9	132.3	99.1	313.8	302	82.5	211.1	132	936.4	335.162	49	133.5	118	120.596	208.469	131	64.6	157	88.3	111.034	119	193	494.484	58	302.9	270.125	64	220.6	60.4	56.5	210.7	194.307	152.1	131.7	157	368.711	656.584	642.043	750.916
1983	4	858.9	340	193.6	126.8	174.1	134.5	96.8	158.9	257.4	269.9	122.1	102.9	313.6	258	899.9	282.338	156	267.7	227	306.582	674.694	143.2	106.5	153	113.3	3.0347	120	292	758.803	46.3	218.4	310.803	196	377.6	246.8	138.4	196.6	180.934	127.5	235.7	246	217.502	717.796	790.32	368.698
1983	5	592.2	116.7	103.9	82.4	299.9	187.5	110.8	85.1	111.5	427.7	111	83	153.8	201	842.9	456.866	80	175.1	73	59.3639	273.117	144.8	52.5	132	100.1	16.7878	230	162	440.15	10	192.9	570.959	199	209.9	0	141.1	160.9	73.5727	68.9	113.9	82	100.441	702.855	518.857	698.607
1983	6	687.9	12.7	6.1	25.6	4.9	13.2	27.4	31.1	20.6	323.7	274.5	44.4	16.8	47	448.9	107.15	2	34.3	0	159.74	177.156	41.8	19.6	12	12.9	165.426	55	7	462.401	15.3	35.5	385.688	78	69.3	0.3	11.5	9.7	277.754	42.7	17.7	10	2.6245	413.242	543.105	394.54
1983	7	487.5	6	4.2	25.4	0	0	26.7	13.9	10.9	463.9	5	24.9	8.5	19	458.1	185.515	13	0	2	385.706	250.274	7.4	14.7	9	36	11.6854	79	2	551.938	3	9.3	118.02	8	46.7	6.1	8.2	2.2	338.29	30.6	6	4	22.4882	378.508	691.625	229.551
1983	8	526.7	3.3	2.9	20.9	0	33.5	16.2	10.6	8.1	371.2	0.4	70.7	4.6	13	492.9	222.686	10	6	32	401.823	207.534	15.4	11.5	13	24.1	85.9191	90	7	489.573	11	14.3	140.122	17	27.3	0	3.5	11	295.077	32.3	2.3	7	9.8462	301.524	602.439	268.705
1983	9	811.7	23	36.5	54	7.4	76.7	31.2	18	2.5	512.6	0	26.6	18.2	22	682.5	465.5	5	15	0	407.2	436.1	19.9	26.4	17	45.6	41	79	12	887	23	14.5	752.6	11	24.9	4.5	14.6	10.8	246.5	36.7	7.3	12	16	923	560.2	459.9
1983	10	794.7	289.5	113.9	151.6	174	108.5	116.9	125.1	225.5	264	241.9	61.6	242.7	140	1164	417.8	188	284.4	151.977	299.5	486.9	256	126.3	238	63.1	161	88	268	681	34	272.3	480.2	144	389	159.6	131.5	181.8	172	87.1	146.8	369.2	533	548	563.7	263
1983	11	524.2	158.9	135.8	50.3	82.3	65.2	92.9	50.3	170.7	155.9	147.2	40.1	177.3	71.9	899.4	394.1	122	108.5	97.9	208.8	417.4	248.5	48.8	207	40.7	72.2	86	109	497	16	184.6	544.4	94	176.1	134.5	85.4	114.6	163.9	56.6	87.9	79.1	269.5	605	290.5	97.5
1983	12	838.8	250.2	193.1	122.3	158	184.5	136.4	116.6	99.6	185.8	170.1	84.3	242.3	171.3	1288	195.5	69	336	146.6	182.8	361.1	283.7	91.6	271	125.7	114	182	227	333	26	263.3	205.896	118	260.9	180.5	130.1	256.2	134.6	141	138.7	406.4	470.6	411	547.3	213
1984	13	477.3	258.8	180.7	174.3	151.5	115	96.5	141.2	156.5	354.4	176.6	117	218.6	161.2	1139	170.8	203	286.1	91.3	403.3	451.9	424.7	137.4	295	106.6	197	231	262	578	16.4	298.3	448.1	158	282.5	236.1	168.2	260.3	152.5	203	130.3	349.4	521.4	251	485	308.7
1984	14	1056	359.5	186.4	89.1	203.9	105.2	88.9	185.1	185	399.7	144.4	111.7	220.3	125.6	969.4	346.9	96	493.1	65.7	730.3	333.2	277.9	77.8	147	25.6	384	141.2	208	670.2	32	284.3	362.4	177	338.1	133.5	170.5	178.1	134	92.6	225.4	107.5	298.4	720.078	829.4	452.6
1984	15	841.6	248	140.4	74.6	134	118.4	120	129.6	252.1	490.2	161.2	66.1	201.7	126.9	974.4	435.2	114	326.3	179	629.7	449.2	300.4	82.3	135	77.1	271	143	273	902.4	42	200	213.8	129	92.5	108	89.8	104.7	161	113.8	140.2	167.3	307.9	369.8	668.7	547.3
1984	16	999.7	211	149	142.1	265.9	161.5	165.2	157.7	211.3	344.9	200	99.1	256.5	231.9	1224	331.5	143	247.8	141	549.7	385.1	334.5	138.8	276	159.4	205	229	318	338	19	293	368.2	248	258.2	71.4	174.6	226	267	126.5	162.4	220.1	318	449.7	763.4	143.6
1984	17	1028	193.4	87.6	84.1	214.3	119.5	151.1	166.4	122.9	496.4	369.7	88.4	171.8	182.5	818.7	416.7	163	314.7	180.3	646.9	454.6	300.7	97.4	149	111.3	314	229	255	842	32	339.2	328.2	149	312.9	91.3	133.2	196.1	237.7	97.1	143.6	166.9	278.3	570.6	757.8	268.3
1984	18	983.2	12.3	19.3	26.1	10.2	211.6	29.5	38.1	53.3	509.3	198	11.9	31.4	27	1057	669.8	39	76.2	55.6	555.5	544.1	28.9	17.1	66	40	452	48	10	576	24	50.3	338.9	96	40.1	118	15.3	21.2	326.1	44.6	36.7	4.3	115.3	253.3	964.3	475.1
1984	19	1013	47	42.7	33.2	36.8	59.8	29.7	24.2	32.5	312.3	129.1	39.1	43.4	10	599.2	153.9	34	43.4	15.6	260.5	330.1	111.6	23.7	47	48.6	119	67	28	410	11	129.1	193.4	11.4	118.3	42	38.6	44	357.7	43.2	42.4	28.7	61.7	280.7	595	220.2
1984	20	365.3	69.4	98.3	46.3	95.9	54.8	47.7	66.4	96.6	87.4	110	26.5	72.2	30	614.8	198.4	7.5	109.1	76	159.9	239.9	86.1	28.8	165	5.4	141	38	58	474	20	63.2	89.8	4.8	107.4	38.4	15.3	68.5	274	36.3	68.5	69.9	217	316	141.7	62.1
1984	21	668.1	168	113.2	69	173.4	99.1	114	114.8	113.5	384.8	184.9	73.3	229.5	55.5	1255	494.7	121.5	181.3	166.8	286.6	400.9	140	65.8	187	96.3	246	162	141	568	39	181.8	188.5	20.2	180.5	144.5	63.6	122.3	250.5	74.8	197.8	159.7	278.1	400	336.8	197.6
1984	22	518.9	266.4	187.3	165.3	242.3	126.7	101	146.1	233	147.1	254.3	100.6	345.4	134.2	912.9	268.9	119.3	350.5	259.7	267.3	189.7	223.6	94.5	265	126.8	143	231	270	220	22	336.1	162.5	22.4	301.6	230.8	172.9	306	230.1	125.3	172	313.9	478.3	307	426.9	64.5
1984	23	410.3	303.9	128.2	116.9	272.8	78.1	87.1	128.9	107.6	135.7	267.8	58.8	315.6	154.8	720.9	277	38.3	221.4	239.5	180.8	461.3	254.2	73.3	213	89.5	269	179	210	495	14	291.9	353.6	11.6	245.5	129.9	239.4	240.1	189.2	165.8	210.2	234.6	248.9	511	138.1	109.1
1984	24	406.8	249.3	149.6	60.1	42.2	30.6	36.3	62.6	94.4	126.4	174.2	30.1	82.1	35.2	629.8	305.2	10.3	69.3	125	206.8	581	114.2	54.6	93	25.8	368	42	53.9	601	23	116.8	535	6.2	136.2	110.9	21.1	53.2	291.6	28.9	245	70.8	346.4	622	324.9	163.7
1985	25	277.6	203.4	116.4	108.1	180	179.3	93.2	92.1	77.1	200.7	223.1	70.3	264.8	94.9	602.5	222.4	35.1	230.3	327.9	260.4	128.5	307.2	70.7	184	70.7	198	152	252	262	26	405.3	359.5	67	162.7	79.3	241	284.4	134	117.1	109.9	311.8	282.1	524	262.5	184
1985	26	326.9	184.3	12.6	46.7	5.2	40.3	51.3	48.3	13.4	138.1	256.3	46.5	21	13.5	256	173.2	9	9.9	50.3	138.3	123.8	47.6	33.3	81	47.8	214	22	31	236	0	25.6	453.8	9	25.7	32.3	40.3	47.2	158.3	31.1	9.7	39.2	57.3	449	204.2	108.5
1985	27	305.5	205.2	34.4	64.9	78.6	51.2	65.2	54.9	63.3	101.7	126.8	70.3	89.3	77.3	413.2	113.6	9	53	40	185.8	12.8	149.5	52.4	63	107.8	150	107	103	57.9	4	117.6	174.5	52	72.7	107.7	30.3	135.4	241.9	70.7	108.6	89.8	177.2	257	321.2	48
1985	28	441.8	196.6	142.5	87.7	55.2	83.2	73.2	84.6	136	217.6	150.2	42.5	233.3	108.4	686.5	148.6	35.2	252.9	97.2	74.4	46.2	212.4	95.9	124.8	78.2	102	97	111	109.5	126.1	205.3	204	97.7	237.6	135.7	65.2	109.5	182.6	98.6	85.3	106.1	18.5	333	495.9	168.4
1985	29	824.9	138.2	98.7	113.1	79.5	68.6	93.9	95.6	123.2	338.5	104.7	47.8	94.6	77.7	718.2	497.5	24.1	128.9	114.1	305.8	499.1	115.7	82.1	106.7	148.9	245	140	112.4	536.4	126.4	96.2	518	122.9	99.6	158.1	155	65.7	341.3	103.9	76.7	88.6	187.8	598	546.4	393.7
1985	30	461.3	60.5	36	44.9	17.6	65.4	20.9	18	46.8	396.6	51.9	64.3	54.8	18.5	633.5	280	21	30.7	92	379.9	404.9	33.6	31.2	38.4	35.8	155	27	18.8	532.9	46.1	80.9	396.3	26.1	58.1	86	55	28.5	394.1	36.6	43.8	23.6	37.5	374	559.2	366.4
1985	31	249	37.2	15.4	38.9	0.5	35.7	18.2	27.2	5.4	75	48.6	61.7	17.7	22.6	388.6	147.1	0	43.3	20	84.6	126.7	11.7	15.8	28.9	79.6	59	51	12.8	242.1	7.4	20.3	265.3	4.7	8.9	11.5	27.5	9.7	537	30.2	9.2	19.7	39.7	313.3	320.4	59.7
1985	32	532.9	19.1	52.1	37.3	39	61.8	11.9	41.7	22.6	84.2	27.8	23.1	27.3	21.3	680	204.3	11	29.3	52.2	98.3	298.7	66.9	20.5	66	29.2	168	46	30	377.2	77.2	43	522.1	41.1	40.7	44.7	44	23.7	298.6	23.9	30.1	44.4	85	685.6	279.8	27.1
1985	33	463	61.5	108.2	79.3	220.2	99.6	89.2	107.6	146.9	191.8	46.7	68	101.3	70	713	193.4	43.8	197.6	203.1	162	130.3	169.5	63.9	203.4	58.5	114	48	119.6	74.3	239.8	155.7	275.5	134.2	187.2	260.4	71.1	66.8	242.9	67.3	112.2	91.5	201.4	539	319.6	21
1985	34	179.7	198.3	117.7	74.9	40.6	76.1	54	92.7	89.2	30.8	42	61.6	147.8	49.6	444.7	45.9	66	153.3	126.3	44.5	209.7	152.8	60	70.4	61.4	82	75.1	101.4	64.2	63.2	169	371.5	127.9	111.5	51.2	79.7	150.9	109.1	50.7	109.5	142.3	88.2	168.1	213.8	10.4
1985	35	271.6	195.1	137	57.1	93.9	65.9	80.2	77.1	130.9	100.7	78.3	47.4	176.7	71.3	399.2	162.1	218.9	321.4	205.1	91.8	334.4	189.6	52.1	175.6	98.7	24	63	162.2	301.5	158.6	304	252.4	31.8	180.4	173.5	86.5	235.1	128.9	66.7	98	151.5	340.3	165.1	208	37.3
1985	36	478.9	257.2	105.5	99.3	181.8	267	83.1	78.6	98.5	362.5	115.5	59.5	134	118.1	959.2	359.1	104	234.8	143.1	357.7	617.2	281.6	61.2	171.1	70.4	125	120	167.8	657.2	216.4	325.8	490.9	43	220.3	121.2	108.4	262.2	170.7	96	110.5	243.9	324.7	361.2	311.4	96
1986	37	627.3	162.1	56.6	52.1	55.5	142.4	57.6	78.9	170.6	555.7	56.9	54.4	200.5	62	791.6	535.1	43.8	164.3	132	624.9	699.7	140.8	61.1	92.3	48.6	141	98	122.6	643.3	307.4	188.4	431.5	84.6	174.6	169.5	78.1	159.2	157.9	88.3	105	84.3	289.5	534.5	396.6	124.2
1986	38	274	203.6	92.7	69.3	133	0	72	99.5	90.2	259.7	67.3	74.6	193.2	103.8	857.4	180.8	22.5	253.3	142.8	116.4	35.3	235.1	67.7	89.3	46.9	14	165	211.1	228.2	183.7	181.4	308	76.5	148.2	96.3	109.6	195.6	63.5	68	146.8	205	347.7	269	367.5	115
1986	39	543.9	128.7	116.9	110.1	135	80.1	137.9	125.2	58	256.3	59.2	108.5	235.3	107.5	650.2	305.5	18.5	124.8	42.6	125.2	379.3	198.9	85.9	63.6	131.4	157	127	168.9	139	97	192.4	525.9	71.2	108.9	94.1	141.1	142.5	197.9	132.1	58.9	214.6	259.4	535.4	437.2	148.7
1986	40	919.7	156.5	211.4	76.4	160.6	105.2	80.1	124	132.7	307	48.9	30	162.5	134.5	983	228.3	37	149.3	69.3	387.4	206	158.8	61.1	94.3	54.9	151	82	109.9	143.6	249	290.8	540.3	169.3	159.1	124.2	102.2	115.5	247.7	81.5	166.8	152	363.1	696.7	529	174.8
1986	41	626.7	83.9	95.5	79.8	65.7	59.2	67.3	74.1	105.6	328.7	196.7	39.9	64.5	63.1	712.9	204.3	38	144.4	35.7	314.4	134.8	163.7	75.8	62.7	69	212.872	50	74.7	330.4	264.3	121.1	587	327.8	96.8	173.2	78.4	58	260.5	76	107.2	92	185.8	518.3	600.5	116.8
1986	42	404.2	41.1	41.7	43.3	38.4	26.9	24.7	18.2	53.3	135.9	29.8	38.7	22.3	15.1	709.7	197.1	5	31	14.7	162.1	264.3	19.4	25.5	47.1	55.4	178	31	23.8	525.3	63.2	49.6	330.1	103.3	72.6	31.7	12.6	38.6	537.8	31.8	28.5	35.5	78.4	351.3	520.7	27.9
1986	43	362.3	4.5	2.2	42.2	0	17.5	12.4	15.9	0.3	296	20.7	31.8	5.7	8.2	439.4	164	0	1.2	6.3	214.3	60.2	8.3	17.7	11.9	49.3	52	27	10	241.9	6	13.4	428.1	1	0.9	5.4	8.3	18.7	681.5	19.8	2.5	10.6	3	355.8	452.4	40.7
1986	44	634	6.2	15	39.1	3.4	21.8	14.5	26.2	25.2	102.3	47.5	35.8	12.5	12.5	516.6	211.5	8	43.6	28.3	183.7	159	21	24.6	25.9	34.1	177	38	8.3	159.5	35.8	20.8	441.5	21	71.2	28.1	16.2	7.9	329.5	21.1	8.5	5.8	79.2	426.9	344.1	54
1986	45	360.1	41.2	56.2	14	89.2	2.4	58.5	53.1	19.1	89.9	33.3	56.9	37.3	24.1	402.8	160.6	8	130.3	118.2	84.8	156.5	141	21.1	58.6	20.3	35	19	48.5	176.1	35.1	43.4	186.5	3	120.3	30.6	39.8	39.3	313	27.9	43.1	19.1	182.7	205.3	347.2	90.9
1986	46	506.9	330.8	221.2	175.6	304.6	162.5	122.5	239.3	304.3	180.8	329.4	116.4	220.8	194.5	988.7	250.8	106.8	398.3	204	171.8	503.4	244.9	143.4	264	205.1	35	140	324.7	258.6	357.8	502.9	340.1	171.8	337.5	291.9	248.9	297.8	214.5	122.3	177.9	360.3	306.6	467.1	332.7	108.4
1986	47	359.4	279.1	131.6	126	186.1	37	67.4	105.4	167.6	85.3	188.7	67.7	243	119.8	727.1	346.9	44.5	344.8	213.6	124.6	318.6	187.4	76.1	145	100.7	80	120	216.2	308.5	194.8	357	545.6	97.1	334.7	149.4	152	272.3	134.3	71.6	109.3	232.9	331.1	264	243.3	66.5
1986	48	362.7	88.2	108.9	51.3	68.4	14	39.4	58.3	43.4	223	99.6	12.7	54.1	40.5	455.3	137.9	17	91.8	36.8	274.2	269.4	102.9	38.8	77	25.5	83.6	60	62.2	419.8	159.4	117.8	308.6	59.9	78.2	72.6	43.2	60.2	263.3	36.5	44.5	111.1	212	389	470.297	63
1987	49	640.8	64.1	88.6	48.9	32.3	27.6	43.5	42.3	55.8	524.9	113.5	49.9	90.6	37.2	690.9	233.7	25.2	76.3	65.1	541.3	152.2	101.9	40.8	69.7	23.2	59	29	47.6	302.5	102	84.8	544.2	27.5	62.2	73.6	51.8	71.7	309.7	50	49.1	58.8	235	459.9	622.6	319.9
1987	50	443	16.1	28.2	50	27.1	61.6	65.7	73.2	85.7	178.9	65	19.5	20.5	28.8	359.2	87.1	19	25.5	17.6	292.4	120.8	48.1	28.2	51	13.1	348	58	44	84.3	73.8	38.3	566.3	54.6	47.6	5.6	23.3	44.5	279.3	42.4	46.8	35.3	104	585.3	425.8	58.4
1987	51	732.782	169.7	84.5	88.3	90.1	91.7	114.8	67.2	71.2	336.4	166.3	31.1	119.5	97.1	788.5	48.1	44.8	161.4	45.9	386.4	395.9	227.9	92.6	144.9	38.6	98.8	133	97.8	346.7	197.6	151.7	233.7	59.9	140.2	133.4	97.3	131.1	94.1	38.8	67.4	173.5	263	841	971.6	156.3
1987	52	433.2	128.3	122	168.9	56.2	148.3	122.9	121.1	49.4	463.8	165.2	150.2	89.6	186.2	468.3	498.6	30.2	112.1	77.8	283.7	525.8	223.5	147.1	32	149.7	287.7	152	220.9	390.2	107.9	171.4	430	40.1	166.8	166	129.3	133.4	405.7	130	122.8	116.9	228	621	617.8	375.6
1987	53	830.6	217.3	112.2	98.8	286.1	128.2	103	115.2	83.5	394.8	103.3	128.1	185.4	169.1	903.2	349	46.3	155.4	212.4	609.2	566.9	292.4	112.9	54.8	98.4	212.2	91	191.6	424.7	173.4	211.7	396	117.2	255.9	110.2	182.7	191.9	415.7	110.6	175.9	147.1	257	781.6	657.8	363.2
1987	54	574.2	2.2	2.8	29.8	0.5	66.1	13.2	8.5	17.4	134.6	34.2	26.9	0.2	2.4	434.6	224.6	0	0	6.3	112.3	162.4	8.7	19.4	21.2	59.7	163	39	10.2	323.4	45.1	11	420	13.7	35.2	15.2	12.8	4.1	408.5	10.8	6.8	4.7	47	473.5	626.3	50.1
1987	55	663.2	29	16.7	41.7	31.3	42.4	42.6	37.5	49.9	422.9	140.4	29.3	22.4	29.7	334.2	368.9	16.9	107	59.7	273.6	166.9	55	23.6	75	54.8	177	64	18.2	286.7	112.8	47.2	337	116.9	137.5	86.4	32.7	20.1	368.9	45.1	18.4	42.7	86	434.5	484.2	132.9
1987	56	560.4	49.3	27.9	39.5	15.3	32.4	65.3	74.4	28.7	431.7	54.8	63.9	17.4	19.9	350.8	227.5	2	55	15.7	386.3	51.5	26.8	30.2	17	60.7	192	60	15	370.8	37.9	87	388	12.2	37.3	65.6	38.6	15.7	428.9	45.7	35.4	20.8	68.1	211.1	967.7	307.7
1987	57	477.5	39.3	29	31.7	24.1	42.9	47.3	52.1	63.9	104.7	64.2	47.6	136.2	62.2	612.3	311.9	38	95	66.2	181.8	68.7	59.5	16.9	69.8	47	55	17	2.6	184.3	40.4	73.8	26.3	85.1	54.4	76.3056	41.3	55.2	177.9	31.8	54.6	16.7	108.2	496.9	339.6	85.1
1987	58	990.7	362	194.2	144.9	278.4	164.2	168.7	195.1	177.1	203.9	346.3	190.2	238.2	213	1030	324	65.3	330.8	334.6	277.2	327.2	325.7	115.2	175.2	213.6	247	145	287.4	287.3	381.5	442.5	53	156.9	295.3	309.6	219.7	263.2	198.2	120.1	279.4	316	371.2	305.7	358.5	123
1987	59	400.3	163	75.6	49.6	98.5	51.4	46.2	54.3	95.4	47.4	142.8	69.1	226.4	66.1	589.5	284.5	54.6	227.3	133.6	75.6	210.8	140.7	52.5	61.5	92.1	118	72	115.7	179.1	121.4	216.9	8.1	16.1	133.9	116.6	49.5	126.3	92.1	100.6	162	173.3	217.6	158.5	138.2	32.9
1987	60	429.5	99.5	26.8	67.9	41.1	25.6	41.4	60.1	42.2	241.4	66.6	63.9	181.9	50	579.2	239.5	17.5	94.8	67	358.6	82.9	88.1	66.8	34.2	39.6	13.6	123	34.5	38.5	36.6	80.5	43.1	4.2	84.2	30.7	22.6	46.5	267.4	82.9	86.5	138.2	57.9	124.3	337.7	47.2
1988	61	526.8	94.3	88.3	45.4	153.2	70	43.1	55.9	33.9	459.1	104	84.5	133.8	100.2	690.5	260.8	16.8	108.9	80.3	263	266.9	131.3	33.5	65.1	34.6	40.7	54	77.5	55.8	84.3	151.5	20.6	7.3	50.1	92.6	74.7	84.1	191.9	63.2	55	78.2	188.4	268.5	447.3	32.4
1988	62	683.1	109.6	68.3	42.4	88.1	139.2	51.4	57.5	123.3	404.4	103.1	86.7	121.4	68.4	696.7	359.2	19.3	144.9	81.3	404.2	303.6	167.7	42.9	67.1	33.4	22.7	59	114.9	48.9	75.6	100	40.8	5.2	139.5	69.2	71	73.7	209.4	99.7	108.3	85.4	203.3	197.3	392.2	127.7
1988	63	156.1	29.2	16.7	37.3	2.5	36.7	29	19.8	11.6	52.5	22.4	35.6	49.6	10.3	219.3	75.4	7.5	15.1	11.4	45.8	95.7	34.6	29.7	67.7	14	3.7	53	28.9	2.1	34	85.6	11.6	2	17.6	44.7	24.6	71	190.9	57.9	35.9	36.4	95.9	65.9	457.7	50.2
1988	64	951.1	212.8	209.4	124.5	381.3	210.1	169.1	174.9	149.5	563.1	327.1	174.4	191.5	215.2	826.9	415.4	97.8	323.8	74.4	410.9	214.2	241	124.1	114.7	25	49.9	151	164.1	48.7	446.9	321.3	42.8	19	260.6	221.3	166.9	128.3	310.3	140.1	156.2	240.6	314.9	756.6	534	394.5
1988	65	973.9	99.5	54.2	87.3	92.6	86.7	87.8	98.5	81.7	605.8	78.4	111.3	125.8	90.7	1065	158.1	63.5	267.7	47.2	735.3	577.7	133.6	97.2	59.3	31.5	53.9	105	86.3	79.5	183.7	169.4	45.5	7.6	161.5	81.1	105.5	123.4	418.3	81.7	126.2	115.5	161	732.7	598.2	363.1
1988	66	853.7	75.4	66.8	79.1	102.2	63.7	70.3	75.2	110.1	368.5	116.5	57.9	114.4	84.2	764.7	234.9	27.3	217	109.9	234.3	610	178.6	71.2	44.3	27	33.8	104	68.4	55.6	116.3	126.2	38.5	22.8	171.4	144.8	86.1	61.4	403.8	96.1	109.7	88.5	234.3	388.6	492	73.3
1988	67	449.2	70.5	55.8	46.7	36.3	58.4	39.8	43.3	90.5	140	96.1	24.3	16.6	28	498.1	226.2	43	110.5	37.2	144.1	170.9	85.4	30.8	39.8	397.4	125.1	56	28.8	24.1	110.8	93.1	39.1	119	104.9	69.7	31.3	30.1	606	31.1	83.8	72.6	111.8	404.2	430.1	76.1
1988	68	478.8	35.3	42.1	79.8	31.2	32.7	47.1	47.9	42	111.8	58	59.5	22.5	61.5	603.4	265.6	11.9	36.6	39.2	124.6	95.3	44.1	70	81.2	31.6	27.2	83	26.4	234.4	59.7	70.3	246	91	56.2	53.9	93.9	38	351.2	67.8	35.1	40.1	109.2	245	299	57
1988	69	295.5	107.3	48	58.5	101	93.8	49.3	97.2	70.5	115.5	128.9	30.7	95.6	50.6	571.3	156	3.5	190.9	120.8	79.8	282.2	129.6	59.7	207.9	48.8	17.8	67	75.8	182.8	86.9	160.1	214	211.8	150.4	121.6	68.4	54	249.2	63.5	54.8	84.8	224.5	223.8	244	28
1988	70	275.6	150	85.6	98.5	106.9	161.7	95.8	147.7	59.7	110.5	165.4	57.5	122.5	82.5	851.9	83.5	22.4	124.5	101.7	52.3	181.1	227.1	62.2	387.2	15.8	21	85	161.8	328.7	112.3	118.8	270.1	14.7	183.2	85.4	126.8	106.7	175.6	123.2	60.2	137.5	216.2	243.9	148	34.5
1988	71	519.5	624.5	189.9	191.6	544.9	252	201.3	240.6	196	186.3	395	136.3	405.6	177.5	654.2	269.3	82.1	525.2	337.5	136.4	103.8	523.6	159.8	119.8	8.3	24.8	156	429.7	151.3	548.3	539.2	423	20.7	398.1	331.4	281.9	368.7	160	179.8	259.1	420.4	656.6	394.6	403	43.3
1988	72	421.6	260.9	92.5	100	140.6	120.6	128	125.7	88.9	210.4	188	103.8	207.3	86.5	888.1	202	36.8	259	130.8	187.7	111.8	340	75.9	63.9	109.4	25.5	107	164.5	216.2	318.9	301	352	13.3	165.3	180	144.2	181.6	139.2	128.6	90.2	283.7	273.4	321.5	285	53.9
1989	73	973.9	256.6	203	108.2	182.7	355.2	150.6	137.1	93	570	154.9	99	200.6	80.1	977.2	540.4	19.6	238.8	207.2	548.9	376.4	199.2	75.8	95.2	218.2	50.2	74	145	361.6	184.7	274	506	12	194.8	151.2	87.7	104.2	350.8	103.9	167.7	143.2	370.3	559.9	727	97.6
1989	74	434	155.9	71.9	83	136	109.7	82.9	73.7	90.5	261.5	123.8	80.3	100.4	67.1	660.4	89.3	11.5	119.4	128.9	213.2	245.1	155.4	51.9	31.8	172.8	17.5	57	130.3	241.3	122.3	198.2	230	8.9	135.5	75.1	86.4	123	264	63.9	73.5	209.8	121.1	485.8	436	133.5
1989	75	236.2	200.3	101.2	69.9	143.5	129.6	88.1	109.1	92.4	50.7	119.7	110.3	186.7	101	486.8	28.8	20.5	286.9	126.1	30.5	0	348.4	77.1	51.5	70.2	4.3	120	185.9	0	123.8	224.9	62	25.9	197.4	94.5	98.1	144.1	73.6	95.8	162.1	124.3	233.3	79.4	133	1.1
1989	76	856.4	129.3	61.1	42.9	118.6	28.2	67.9	78.2	149	293.3	116.8	70.4	42.1	66.6	831.3	142.3	5	140.7	64	412.3	156.3	129.6	55.9	54.6	12.3	12.6	64	63.8	229.4	155.1	122	387	10.6	114.1	84.9	67.5	60.1	222.3	85.2	101.1	62.6	125.8	250.8	567	177.4
1989	77	1187	73.2	40.6	50.5	61.5	25.8	43.7	81.5	60.7	485.3	155.4	46.3807	30.9	65.2	739.1	280.1	8.4	157.6	36.3	520.2	255	70.6	27.4	54.7	58.8	48.9	63	50.3	704.3	163.8	113.7	519	8.5	115.3	163.2	61.9	79	536	34.5	70.6	43.5	125.3	489	857	290.3
1989	78	783.3	66.5	74.6	108.1	45	64.7	98.1	91.8	134.7	274.3	107.3	44.1	40	100.8	474	473.6	31.1	89.6	28.6	268.8	332.3	75.1	85.8	48.2	214.9	62.7	188	32.9	379.3	216.6	60.2	1017	36.9	119.7	104.9	109.1	43.2	541.5	115.1	66.1	42.7	132.3	457.9	780	111.9
1989	79	272.4	38.5	20.1	47.2	11.6	25.8	39.7	37	71.1	86.8	79.6	31.4	45.4	68.2	462.6	221.9	11	69.1	23.7	101.1	192.9	124.6	30.9	41.9	42.8	16.7	74	40.6	213	34.8	128	851	43	70.6	39.1	10.7	38.8	527.6	35.3	68.9	38.1	115.8	210.1	432	52.8
1989	80	342.9	8.2	2.9	45.5	3.1	27.1	23.9	17.3	16.3	122.9	45.6	21.5	4.7	14.3	158.1	186.1	2	42.9	71.8	132.6	181.6	11	23.3	27.1	237.6	70	100	14.3	540	28.7	27.3	482	4	45.5	51.9	15.9	15	386.9	29.5	15.9	5	28.4	1377	330	55.2
1989	81	674.9	65.9	35.6	30	33.6	60.7	51.3	56.2	85.2	171.5	122.1	43.8	91.4	13.9	673.1	459.9	20.4	88.4	64.5	166	211.9	68.5	24.6	101.7	4.6	146.9	103	50.2	351.7	129.5	93.8	456	147	140.4	99.5	32.8	35.3	191.6	44.7	54.7	33.6	166.2	1223	610	49
1989	82	675	244.9	119.3	67.9	219.1	208.3	117.5	120.6	152.1	199.8	288.4	71.1	138.3	99.8	810.2	219.2	64.8	363.9	234.8	315.3	333.8	272.9	66.6	181	66.6	327	136	106.1	377.7	448.4	213.7	488.5	180	345	246.9	123.7	89.7	277.2	84.2	153.1	149.9	359.1	1032	398	116.5
1989	83	214.8	78.2	54.4	25.5	46.1	204.6	38.7	48.2	78.9	103.5	144.3	33.1	152.4	28.6	548.6	157.4	41.8	196.5	84.7	54	36.3	88.7	28.7	124.7	37.6	150	74	58	195.7	208.2	144.8	260	95.9	90.2	178.6	61.7	88	97.7	32.3	73.5	161.2	266.4	782	210.7	61.9
1989	84	422.6	78.3	114.4	54.8	204.2	56.4	29.1	61.7	150.9	94.8	136.7	36.5	119	120.2	736.8	354.6	24.8	197.4	72.6	81.6	285.2	257.3	72.2	165.9	16.6	161	43	129.5	132.4	129.4	186.9	433	50	161.1	119.9	121.5	161.4	55.3	72	124.8	238.6	361.7	126	284	94
1990	85	325.5	117.8	65.9	69.9	28.6	116.4	49.6	32	58.7	194.6	53.2	30.3	123.3	10.1	431.2	287.9	31	104.5	115.9	142.4	200.2	98.4	42.8	75.7	73.3	95	86	85.2	322.7	123.5	199.4	157	31	107.2	66.4	69.3	92.9	318	51	65.1	53	107.1	186	337	132.7
1990	86	658.7	228.7	154.9	91.1	327	23	97.8	102.7	127.2	273	233.9	148.7	224.3	93.1	853.2	577.8	82.5	249.4	131.8	518.3	213.3	254	99.6	171.5	91.2	164	79.1	207.7	208.8	193.1	389.2	400	107	167.8	163.9	147.6	286.5	113.6	81.3	188	234.9	414.9	743	454.5	240.8
1990	87	794.6	73	32.1	74.3	48.6	227.9	60.6	41.7	34	397.7	118.3	20.3	87.3	33.4	647.1	464.5	8.8	119.9	42.8	401.4	111.8	75.5	50.4	74	76.7	336	81.2	99.7	334.8	137.1	84.7	616	100	134.9	136.7	58.4	60	376	47.4	65.3	29.4	124.8	492	721	261.1
1990	88	573.5	156.2	101.4	65.3	208	187.7	78.5	91.5	134.9	245.7	124.79	58	92.7	69.5	1053	247.4	94.1	269.4	115	218.8	198.4	220.2	72.1	79.8	44.7	249	83.5	90.7	276	279.4	257.4	408	213	223.7	198.2	78.1	80.4	245.2	49.4	138	106.7	254.7	461	608.3	198.4
1990	89	665.3	51.2	21.7	71.3	135	258.4	155.5	44.1	50.3	196.4	111.6	84.8	25.1	49.8	631.5	309.3	45.9	122.5	71.9	344.7	363.8	102.3	55.2	38.2	120.7	246	83.8	74.1	290.6	81.3	111.2	673	146	123.1	78	29.5	57.3	454.1	71.3	79.6	72.2	109.8	206	591	113.4
1990	90	680.6	31.3	55.3	68	29.7	190	40.2	54.3	44.8	705.7	59.3	44.6	24.1	44.6	618.8	163.7	0	64.2	9.7	504.1	293.6	55.8	54.7	37	66.2	186	93.7	36	586.8	32.4	40.8	596	47	88.3	24.7	16.2	30.9	548.8	53.5	33.4	39.9	48.7	271	854	408.4
1990	91	338.3	35.4	26.9	69.6	93	86.4	17.1	42.9	20.1	155.4	43	44.4	37.6	28	487.1	402.2	6.7	37.8	17.9	131.4	519.8	51	38.1	40	97.6	204	106.4	56.3	649.2	30.2	29.7	590	34	60.7	27	28.5	53.4	449	32.7	61	42.8	55.5	275	778.9	63.8
1990	92	94.1	4.7	2.7	28	0	23.5	24.4	22.4	29.1	125.9	9.3	25	22.4	0	449.1	90	0	9.6	23.7	239.7	28.5	3.9	11.3	13.6	79.4	18	65	3.8	381.8	22.4	25.5	104	5	10	11.6	0	15	447.2	17.4	9.1	6.4	32.4	76	583	14
1990	93	215.5	47.8	35.4	37.1	3.5	21.7	9	31.8	14.7	57.1	43.3	17.3	7.4	14.7	468.4	434.2	0	38.2	5.4	37.2	83.7	23.6	22.9	32.9	32.8	100	68.3	21.6	56.6	41	20.7	172	5.2	50.1	16.3	32.9	7.3	252.9	15.6	12.5	6.6	65	223	300	41.6
1990	94	498.9	274.4	195.1	94.3	210	213.4	126.2	157.5	199.7	98.5	307.5	125.9	126.4	154.3	835.2	306	152	403.2	197.6	126	224.9	423.7	112.9	274.8	103.9	160	206.3	234.5	245.2	235	254.9	1330	78.4	310.8	283.4	161	171.2	197	117.6	243.4	160.5	468.7	231	397	52.6
1990	95	114.1	145.3	41.1	79.1	80	86.7	114	71.9	28.2	78.4	114.8	110.4	107.2	50.6	618.6	121.4	17.5	129.2	121.3	23.9	17.4	226.4	30.7	79.2	62.1	30.1	104.6	122.9	102.2	60.1	148.3	390	40	80.2	79.6	42.8	103.2	148.6	70.1	58.3	153.4	172.1	166	107	17.5
1990	96	451.5	166.7	70.2	57.7	94.3	35.4	79.7	35.6	99.1	108.5	115.1	33.8	90.4	50.8	528.3	173.3	30	208.8	45.8	188.5	20.3	140.9	37.3	53.9	68	41.1	187	87	194.7	126.4	170.3	666	44	106.3	103.7	65.9	145.4	223.7	61.4	155	118.9	177.5	243.6	462	44.9
1991	97	335.6	172.9	101.4	68.8	166.5	9.1	40	82.7	97.7	131.9	149.6	58.9	119.4	46	953.5	454.1	79.6	140.1	49.3	126.3	438	278.8	60.4	139.7	77.7	252	97.3	68.6	486.3	149.9	176.7	842	42	87.6	103.7	68.3	193.7	209.1	42.1	102.9	149.2	268.2	201	379	65.6
1991	98	431.2	40.6	41.7	71.2	68.8	64.5	38	32.8	41.3	132	62.4	38.4	44.8	21.5	465.9	167.6	14.3	85.1	38.9	1111	191.5	65.7	86.8	71.8	52.7	144	86.4	50.4	268	52	81.8	654	14.1	24.8	32.9	38.8	36.5	289.7	73.1	45.4	50.1	93.5	222	594	158.5
1991	99	670.9	289	124.8	84.3	180.6	206.7	152.7	157.3	161.9	212.7	270.8	158.2	270.1	189.2	1059	212.8	97.4	240.6	168	587	237.6	407.2	92.2	125.2	128.1	132	160.3	255.7	254.4	367.7	333.2	320	148	129.7	263.7	204.9	219.4	112.7	147.7	232.8	294.6	438	753	693	298.5
1991	100	684.7	89.2	107	44.8	54.2	134.9	93.9	83	64.2	414.4	135.1	87.9	67.2	58.2	965.9	372.2	37	69.9	42.8	561.1	394.9	101.6	68.3	83.1	85	269	99.7	80.5	371.2	188	103.7	250	13	106.7	120.9	98.8	92.4	225	76	67.3	72	172	690	814	263.9
1991	101	851.3	95.1	85.6	20.8	153.4	123.9	70.8	118.2	142.8	344.1	197.5	96.2	49.7	106	797.1	52.3	45.5	222.5	95.9	727.6	252.2	150	69.8	70.6	71.3	210	84.7	147.1	361.5	260.4	156.2	243	127	148.6	135.1	68.2	100.3	382.5	77.1	170.3	90.5	229.7	343	914	375.3
1991	102	694.4	95.9	30.2	39.8	43.9	22.9	52	60.7	57.2	224.1	134.3	80.4	14.9	54.6	812.2	469.9	12	98.5	85.4	327.6	249.5	130.2	28	67.2	89.9	119	55	21.4	219.3	165.4	87.4	416	38	73.6	88.3	6.7	21.6	231.4	56.3	60.2	36.6	100.1	308	449	244.4
1991	103	783.9	40.6	56.8	31.2	49.4	14	59.5	66.6	32.2	331.5	94.9	66.2	35.9	50.4	847.5	225.6	23.5	53.5	35.6	520	320.7	85.4	38	34.8	85.4	89.5	68.5	26.3	861.4	46.6	99	395	49.9	43.1	59	25.5	22.8	352.4	51.3	31.7	34	94.9	283	658	235.6
1991	104	249.1	17.9	15.2	20.5	8.2	72.4	36.5	30	7.7	27.2	47.4	54.2	10.2	10.6	302.9	159.7	2.3	24.7	3.9	100.3	87.4	32	24.8	17.5	107	27.5	78.9	14.5	730.7	34.9	50.1	222	18	27.3	25.3	8.9	28.1	531.6	39.2	12	35.7	19.7	96	374	74.5
1991	105	344.3	124.7	59.4	25.6	140.5	47.5	23.7	114	112.3	84	171.4	34.7	48	116	524.9	184.1	38.3	132.6	221.9	44.8	272.7	213.9	18.7	107.7	12.4	24.9	57.1	22.3	317	119.2	173.4	249	82	187	145.3	14.3	25.3	251.2	12.3	110.3	96.2	248.3	417	233	35.6
1991	106	458.1	45.3	54	77.7	73.4	35.1	36	44.6	21.6	84.3	74.7	18.8	42.1	32.3	811.3	141.2	25	137.8	83.9	143.6	229	75	25.8	73.4	30.2	39.8	87.2	61.7	597	28.6	132	452	63	67.2	47.2	42.1	25.5	143	37.8	61.3	48.2	153.1	638	389	80
1991	107	587.9	344.1	84.4	85.4	170.4	131.6	122.6	109	48.5	242.6	240.1	30.5	154.7	179	875.3	80	13.1	302.9	174.5	171.4	106.3	396.7	114.5	103.2	191.2	55	198.6	248.7	93	113.9	321	182	84.6	292.7	107.1	233.3	236.3	139.9	164.1	150.8	243.7	280.9	300	459	111.2
1991	108	455.7	297.9	140.7	75.2	183.4	61.9	91	77.4	78.6	219.9	122.4	50.7	201.6	71.3	764.9	88.3	67.8	207.9	195.9	295.3	357.8	274	45.2	186.8	72.9	187	99.7	175.6	240.4	95.5	311.7	70	76	192.8	211.5	95	228.1	137.8	71.5	123.8	256	619.6	194	406	155.2
1992	109	319.6	96.6	14.6	62.5	68.7	30.4	16.3	27.8	17.1	172	29.7	9.6	45.5	18.5	531	357.3	3.5	52.7	25.3	149.7	439.6	79	22.1	37.5	15.6	321	43.9	81.8	286.7	33.2	126.7	96	5	94.3	43.1	17.9	71.2	100.1	24.1	49.6	65.6	57.7	205	334	114.8
1992	110	288.2	165	57.6	57	100	37.5	33.1	28.8	28.7	245.2	54.1	37.9	99.1	39.5	410.9	407.5	40.5	113.3	116.2	252.1	162.5	141.9	32	96.5	24.5	266	74.1	69.5	309.7	79.4	122.8	150	28	65.9	59.3	38.9	139	140.7	51.4	49.7	89.7	90	182	306	185.6
1992	111	588.5	78.4	36.8	74.5	1.5	62.4	56.2	31.2	19.3	339.8	50.2	41.6	44.7	19.7	601.5	466.4	42.8	36.7	29.2	458.6	207.1	91.4	30.4	32.7	47.1	282	60.1	51.9	194.3	38.6	26.7	155	35	21.5	39.1	41.5	34.8	187.4	47.1	35.2	38.8	75.2	184	485	396.6
1992	112	574.3	60.9	45.4	82.4	120.3	76.5	43.5	69.3	66.5	215.7	85.2	55.5	143.1	72.8	655.3	520.9	57.8	125.7	149.8	511	494.3	101.7	52.3	123.5	128.3	201	102	112.2	276.5	93.2	123.1	486	109	178.3	93.3	74.3	87.1	208.7	41.1	60.2	151.2	112.8	322	542	330.5
1992	113	1072	102.8	59.6	53.5	69.9	77.9	83.8	103.8	84.6	517.6	108.3	55.9	27.2	49.3	824.6	425	4.5	81	4.5	703.2	661.9	213.9	53.1	27.3	71.1	413	50.2427	47	385.8	101.7	131.5	683	117	114.8	129.8	55.1	24.6	276.8	74.9	88.2	53.2	124.1	375	794	519
1992	114	469.3	5.8	32.8	21.7	0	7	21.6	15.8	30.6	261.8	27.5	27.2	7	7.8	629.6	278	0	55	3.8	439.1	355.7	10.8	10	13.7	40.3	239	30.8496	2.3	517.7	22.3	15.8	266	13	10.4	14.3	4.4	8.2	270.1	15.7	3.4	12	39.8	311	692	291.1
1992	115	405.9	56.7	10.9	47.4	3	27.8	23.7	20	11.6	214.9	33.8	68.8	7.9	11	447.9	146	0	46.9	1.2	317.9	142.5	26.9	19.2	12.5	153.4	197	63.2551	30.3	192.8	12	64.4	411	12	17.5	13.7	27.9	30.2	633.2	29.9	15	68.1	24.1	349	354	115.7
1992	116	628.7	24.6	12.7	34.2	16.2	19.5	60.5	45.1	19.3	217.3	29.4	56.3	22.5	20.4	542.1	252	1.5	36.5	19.6	162	415.9	25.8	14.9	12	94	133	27.8	20.6	485.6	63.2	39.5	420	23	47.2	42.5	19.5	5.2	462.3	47.3	31.6	7.1	36.1	576	759	182.2
1992	117	594.2	144	45.2	48.4	168.5	107.6	108.6	121.6	137.4	121.6	123.7	93	102.5	123	897.3	342	45.3	215.5	50.7	145.7	296.9	158.6	29.8	123.4	95.4	167	32.8	125.6	292.5	262	113.2	270	143	151.6	163.5	84.5	44.2	239.1	73.2	85	72.2	180.4	443	479	92.9
1992	118	426.3	115.4	119.7	24.9	69.9	146.6	34.4	43.3	86.1	100.8	144.3	43.6	20.4	49.1	849	200	45.5	74.1	146.7	148.6	118.1	97.5	40.5	151.6	28.5	56	7.6	32.7	303	259.1	147.6	160	73	123.3	154.8	26.1	12.5	244.1	22.8	48.3	20.7	195	196	668	126.4
1992	119	228.3	217.3	48.6	45.3	183.3	105.4	76.5	78.8	104.2	39.5	105.7	38.3	156.6	75.8	607.6	332	43	210.5	157.6	47.6	293	133.9	41.8	196.7	44.1	211	8.9	161.5	481.5	228.8	328.6	366	62	156.7	152.5	105.8	174.3	108.9	62.9	105.2	203.8	339.3	173	315	83.4
1992	120	321.5	204	138.4	42.9	101.6	66.7	148	140.1	112.9	188	222.4	118.7	111.1	129.1	913.1	189	94.8	90.7	143.4	240.9	225.7	189	47	276.6	52.5	80.6	9.8	141.5	184.3	171.1	247.1	355	121	205.9	110.3	110	179.6	150.3	117	108.1	277.4	471.1	154	483	183.8
1993	121	918.9	142	179.1	71.1	53	61.6	72.3	142.9	102.7	271.9	215.7	61.6	167.9	105	982	166	88.8	243.9	87	544.3	460.8	108.8	89.3	197.2	72.6	72.4	9.6	131.7	298.8	222.2	182	253	122	158	179.9	106.4	128.2	235.6	67.9	133.2	74.6	226.8	322	800	234.9
1993	122	718.7	158.4	99.1	90.2	84.3	120.9	101.2	78.2	128	134.6	132.3	102.1	160.4	80.3	841.3	182	65.8	331	74.9	363.1	163.9	273.7	87.7	134.9	55.6	46.1	16.8	210.5	316.8	252	239.8	272	96	109.8	137	122.7	182.2	185.3	95.4	115.8	235.9	342.5	331	725.8	137.6
1993	123	586.8	347.9	136.5	129.1	179.5	151.1	155	85.3	197.6	246.4	171.1	148.2	314.4	138.3	718.1	334	90.6	402.2	151.5	498	104.5	205.8	107.7	166.5	120.6	63.2	19.7	268.4	222.9	299.3	273.7	229	290	409.7	278	144.2	182.4	367.4	129.4	301	252.9	272.4	415	613.5	463.5
1993	124	924.1	158.1	164.2	79.5	92.7	157.7	111	162	198.6	323.8	231.2	62	126.8	109.1	998	261	86.9	313.3	168.5	559.6	364.3	143.9	66.3	98.1	63.2	41.4	13.6	100.5	577.4	264.6	183.2	388	264	297.7	228.3	133.3	127.9	210.4	127.6	219.2	125.3	257.9	370	825	430.2
1993	125	843.3	178.2	166.2	70.2	107	70.7	136.4	137.4	93.9	284.5	182.5	84.7	136	137.5	925	312	32.8	259.7	103.4	242.9	608.5	202.1	74.5	93.3	110.5	62.8	12.1	151.9	1074	243.6	211.9	522	152	220.2	150.4	99.1	108.6	311	91.8	180.6	119.2	192.7	272	543	199.6
1993	126	371.4	10	8	46.9	0	8.4	20	5.7	11.2	334.8	19.3	26	12.7	6.9	656	45.2	0.5	7.6	2.3	370.5	227.3	12	21.9	17.5	47.4	56.2	6.4	7.7	568.1	11.2	15.2	46.4	16	12.6	19.5	10.1	13.2	247.1	22.4	6.2	20.4	10.5	197	785	33.7
1993	127	343.9	48.5	11.2	56.4	7	15.2	36.2	46	16.1	403.3	25.1	30.2	11.3	23.4	589	129.3	1	47.1	1.1	312.4	373.9	47.3	21.5	23.4	79.4	331.6	9.5	11.6	927.3	16.3	33.4	59.3	9	81	22	25	23	350.7	46.8	15.3	19.2	26.5	205	516	22.5
1993	128	62.2	7.1	19.7	27.2	0	17.4	15.4	25.4	8.6	395.8	96.3	19.3	9.5	12.8	713.3	219	0.6	8.2	0.8	115.8	324.5	19.1	17.5	14.6	39.3	23.2	51	3.5	249.2	13	6.4	34.1	6.5	24.9	8.5	8.3	1.3	382.3	28.1	7.1	6.2	51.8	94	215	25.6
1993	129	307.3	34.2	59.4	38.4	60.1	10.7	59.2	24.6	36.1	33.5	105.4	37.2	14.7	63.2	683	189	42	163.7	19.5	185.5	368.6	78.7	15.6	67.2	41.8	51	49	28.3	141.7	60.8	82.9	28	5.2	49.4	66.3	78.8	55.3	441.8	37.7	86.6	9.9	145.4	277	597	2.1
1993	130	399	107.5	102.6	59.2	169.4	122.3	62.7	103.5	108.4	156.7	225.9	70.6	115	89.4	105	317	110.5	140	182.1	157.5	283.8	166.4	63.1	155.8	68.4	45.2	124.2	105.2	202.2	256.3	129.9	33.1	12	200.6	237.6	127.7	122.7	241.9	38.4	151.3	111.2	279.1	200	736	13.5
1993	131	464.5	356	223.8	137.7	135.5	86.6	138.9	174.4	265.4	164.1	347	181	415	233.6	135.2	192	218	383	336.5	79.6	289.4	406.8	176	357.3	192.1	80.2	215	352.5	245.1	456.3	159.1	44.8	35.3	284.4	431.3	239.8	288.4	237.8	161.3	235.2	643.6	327.7	198	435	11.1
1993	132	453.1	358.1	233.5	133.9	112	67.3	92.6	172.4	120	198.285	194.6	148.9	139.4	202.9	664.8	172	54	509.2	344.3	110.1	131.1	310.2	109.5	241.4	122.8	87.3	143	209.3	102.5	362.7	424.7	27.6	13.2	274.8	209.6	175.8	153.5	127.1	100.8	133.7	345	470.7	234	729	8.9
1994	133	569.9	348.5	160.4	64.8	231.7	122.9	119.9	129.3	139.1	455.1	201.9	103.3	162.5	197.5	1048	396	80	267.2	206.5	564.3	587.5	340.7	98.5	102.2	168	76.2	187	348.5	474.8	143.5	375.1	119.1	9.1	184	98.1	240.3	224.9	242.5	88.9	187.7	628	296.2	240	770	37.2
1994	134	544.4	212.6	116	18.8	82.8	106.6	151.6	108	33	263.8	107.2	72.8	38.3	109.8	437.8	231	26.2	210.6	143.8	266.6	114.1	177.3	36.3	76.6	78.9	55.9	82	111.8	322.9	164.3	198.6	43.6	11.6	133.2	81.4	68.8	57.3	172.8	66.3	58.5	56	176.6	222	860	39.4
1994	135	508.1	315.1	101.6	115.5	189.1	133.3	126.6	153.1	115.7	283.2	241.8	58.2	235.4	110.9	790.3	278	40	393.3	169.8	262.6	67.7	313.1	94.5	137.5	117.3	67.8	142	190.7	192.3	258.1	281.9	29.6	111	204.1	258.9	105.1	184.6	226	82.7	226.9	421.3	323.6	175	775	29.9
1994	136	636.6	302.3	97.1	159.9	102.8	174.7	140.2	122.4	202.8	294.5	249.4	117.6	166.6	241.4	944.9	434	147	285.9	159.8	338.9	364.2	293.2	120.7	170.7	135.9	307	155	167.8	241.4	256.3	319.7	346	136	316.3	242.4	199.3	216	303.5	160.5	237.3	319.3	234.5	277	706	461
1994	137	738.4	123.6	81	97.6	118.7	123.9	79.5	73.2	115.7	513.3	153.1	76.2	88.3	62.7	942.7	559	36.3	116.5	15.7	537.4	589	143.7	88.5	105.2	54.4	375.5	123	116	552.2	238.1	161.2	468.5	85	157.8	170.3	75.5	71	280.3	58.2	81.2	94.8	213.2	323	822	485
1994	138	579.4	41.2	26.2	49.2	1.5	25.3	26.1	18.8	15.6	306.5	47.1	8.3	14.8	12.3	902	283	2.5	87.2	9.3	386	311.3	32.8	22.8	65.5	40.3	236	67	14.7	481.8	35.8	23.7	480	3.5	46.5	20.7	13.8	21.5	347.9	31.2	25.3	12	20.8	231	750	210
1994	139	227.4	27	19.1	32.7	0	38	15.2	8.7	13	28.5	27.8	36.5	20	16	76.9	116	0	43.3	10.2	37.2	129.6	34	16.2	23.4	66.5	80	39	15.7	193.4	19.6	36.1	124	2	7.9	13.3	13.8	20.8	416.9	32.7	4	19.8	48.5	141	173	32
1994	140	183.3	16.8	6.6	56	0	39.7	29.2	12.9	2.9	84.1	3.3	82.8	3.7	14.8	61.4	233	0	5	12.5	104	69.5	4.9	26.9	15.3	116.7	38	76	23.7	197.2	5	27	116	0	6.5	8.9	15.2	23.5	451.7	49.8	6.7	21.4	17.2	141	131	35
1994	141	249.1	135.3	48.7	54.7	42.7	29.1	26	24.9	34	40.6	60.9	88.8	57.7	57.3	542.2	215	15.7	88.4	50.3	38.6	149.4	90	32.4	71.2	40.3	165	80	44.4	22.1	7	131.9	82	5.2	79.4	42.9	46.1	64.2	231.5	40.7	62.3	28.7	24	79	202	75
1994	142	439.5	158.2	87.4	66	112	90.4	82.6	107	116.1	166.3	189.9	98.1	139.4	99.2	1113	156	127.3	152.2	97	213.9	203	286.2	45.8	197.3	80.3	187	95	81.4	432.5	347	216.5	443	90	155.1	163.6	122.3	206	149.1	108.3	125.4	317.9	386	196	484	181
1994	143	413.2	311.5	170.4	111.4	148.2	226.7	130.8	101.9	106	62.6	244	137.6	125.2	175.8	755.9	146	150.1	277.2	122.3	46.8	278.4	420.9	120.4	232.6	136.6	266	178	233.6	173.6	265.7	400.9	439	147	228.9	153.4	116.9	191.8	136.5	93.6	207.1	214	366	144	308	62
1994	144	403.5	113.2	97.8	90.4	11.8	87.4	67.6	85.2	86.7	321.6	260.5	24.4	113.4	83.3	908.9	325	83	201.2	115.9	426.8	295.1	189.9	74.5	155.3	66.6	337	101	148.6	652.2	185.7	207.1	428	106	148.9	110.1	19.4	223	164.7	56	106.5	300.2	257.6	235	648	244
1995	145	543	72.1	50.6	27.1	90.8	9.7	10.2	36.9	27.5	34.5	65	15.3	27	22.5	696.5	235	21.6	43.3	13.6	228	602.5	121.7	29.1	93.7	28.1	425	69	41.1	400	23.3	57.6	779	23	30.9	42.8	33.3	33.4	193.9	25.6	42.6	145.7	185	263	455	106
1995	146	266.2	78.6	59.6	37.6	82.9	25.5	39.5	64.5	63.8	118.5	88.5	61.4	29.5	55.9	491.7	102	14	54.3	13.1	157.6	166.6	152.7	43	29.9	67.6	179	68	110.8	184.2	35.4	101.8	156	55	16.8	35.7	67.6	48.2	47.5	30.3	65.7	222.6	68.4	133	207	119
1995	147	293.5	132.5	59.8	46.6	190.7	48.8	69.9	82.3	68.7	40.5	110.6	81	114.7	47	722.8	193	28.7	84.7	101.7	95.5	22.2	246.2	41.2	95.9	88.5	154	63	114.2	0	234.6	157.1	223	112	147.7	124.6	58.9	104.8	143.2	60.3	97.8	193.9	207.5	249	241	54
1995	148	815	196.3	141.4	72.6	145.6	136.2	122.8	155.6	161.1	301.1	250.7	105.6	130.8	94.8	1049	422	76	171.1	166	652.8	354.8	265	66.9	188.2	120.2	525	123	162.7	544.7	263.4	187.4	509	157	125.7	174.8	112.5	174.5	146.7	63.5	113.3	203.1	229.4	389	840	351
1995	149	826.5	112.9	113.5	92.7	76.1	110.5	57.4	55	185.2	594.9	134.2	89.2	96.6	80.7	1079	771	24.8	117.8	75	508.3	589.3	162.4	106.8	114.1	77.8	567	127	113.7	649.8	115.1	142.6	743	135	88.2	94.3	83.1	70	272.5	52.2	114.8	231.3	243.4	324	799	445
1995	150	731	104	54.8	72.7	36.8	59.4	33.5	60.1	132.8	277.8	114.5	26.7	83.3	34.3	1055	509	41	115.4	7	406.3	709.2	92	41	115.8	54.4	572	81	43	708.2	199.2	95.7	301	55	68.4	100.3	59.9	38.1	280.6	40.4	94.1	32.8	100.1	295	774	213
1995	151	936.9	79.7	110.1	58	131.2	82.7	54.3	66.4	64.1	228.6	142.1	27.9	29.2	81.3	733.6	444	13	171.8	44.2	248.3	461	132.9	43.7	56.7	63.3	294	92	26.4	425.6	145.8	84.3	377	83	178.9	68.7	50.7	47.8	326	59.3	107.4	20.1	148.6	313	704	194
1995	152	516.9	54.7	22	29	43.8	39.5	18.8	37.6	45.2	127	65	21.5	9.2	226	702.7	320	23	63.5	14.4	143.5	385.3	104.4	22.2	42.3	46	229	49	28.4	245.5	62.9	125	799	51	73.2	60.5	23.3	3.5	171.2	24.9	36.3	30.1	122.8	215	335	135
1995	153	254.3	18.6	15.6	0	1.5	3	4.4	4.5	14.9	45.3	14.1	20.9	1.8	7.9	380.9	202	0	23.4	13	88.4	109.4	50.2	4	19.2	10.6	89	26	1.2	310.9	24.6	31.7	371	18	4.6	6.8	12.9	50.1	202.6	9.8	6.5	18.3	11.3	140	226	79
1995	154	463.7	143.4	102	42.4	102.4	71.4	56.9	63.8	181.4	339.3	179.5	176.3	105.7	73.7	1165	451	144.6	120	134.8	254.2	614.6	263.2	72.1	283.3	24.5	453	81	76.9	264.8	196.4	160.5	288	118	106.7	209.5	126.8	109.8	78.1	39.2	153.5	82.7	327.7	266	442	242
1995	155	368.1	285.9	197.8	131.5	311.7	118.9	128.8	120.5	207.1	133.3	249.5	92.1	177	161.4	833.9	322	103.5	431.5	260.7	139.2	186.5	343.8	113.1	226	109.3	145	160	272.6	324.5	259.3	359	371	174	330.1	145.5	118.9	233.4	209	103.1	218.3	179.9	250.9	158	321	136
1995	156	528.2	210.7	132.1	84.7	14.4	53.1	88.9	76.5	64.5	108.4	114.5	71.5	44.6	108.1	718.2	307	49	219.8	93	232.7	449	239.7	39.6	103.6	118.6	347	120	140.7	536.7	94.9	192.5	295	84	127.7	151.4	24.3	104.7	218	95.9	87.3	124.9	193.6	206	642	168
1996	157	592.5	192	105.1	82.9	202	122	85.5	96.6	104.3	339.1	187.4	84.5	189	124.7	892.1	442	94.8	256	129.1	646.9	393.7	363.3	105.4	154.1	122.3	399	147	257.5	520.5	184.9	273.5	750	67	159.2	191.436	91.7	316.6	188.9	128.4	204	265.4	428.5	292	449	299
1996	158	599.6	177.5	225.9	71.8	238.5	202.9	139.2	123.6	44.1	375.4	219.9	113.3	149	170.9	860	265	38	232	83.2	336.3	304.2	266.8	97.3	58	96.9	254	153	189.2	402	269.3	206.3	756	9.9	171.8	140.1	117.2	139.6	239	132.9	113.5	214.4	238.7	242	735	293
1996	159	717.5	252	184	117.3	210.6	193.6	176.7	177.8	130.8	475.5	246.3	194.1	187.3	213.7	1138	140	50	358.9	157	474.1	58.4	427.2	132	199.5	141.4	132	172	216.3	161.8	325.5	276.9	635	17	200.3	241.4	188.7	243.2	139.1	139.7	205.7	453.6	372.4	160	758	264
1996	160	1117	219.9	150	86.6	132.4	197.2	113	160.3	180.8	391.9	278	82.6	151.7	149.5	1137	298	59.5	176.8	103.7	312.6	304.4	193.3	121.4	109	91.1	382	198	163	546	290.5	232.1	641	17.7	187.3	145.9	145.4	472.9	287.8	105.2	91.8	44	220.9	267	898	153
1996	161	1022	178.7	147.5	111.2	200.8	185.7	111.3	188.8	174.7	486.9	266.6	84.1	127.4	156.1	1411	711	61.8	201.6	135.3	578.5	598.3	205.4	108.8	162.1	114.2	415	163	167	781.7	448.3	318.7	720	25.4	269.6	214.1	154	133.2	389.4	108.9	123.3	174.1	432.4	321	884	421
1996	162	566.6	147.5	75	64.2	38.5	124.5	65.9	81.2	71.7	214.6	100.8	58.5	75	101.2	825	315	18.5	202.1	55.5	105.2	235.5	176.9	62.2	53.5	72.1	219	92	120.2	507.3	215.5	135.1	416	10.3	90.7	80.4	88.6	72.4	432	74.8	117.4	136.8	105.7	260	322	130
1996	163	323.2	45.3	18.8	38.1	23.5	13.5	9.8	8.4	47.9	119.3	22.4	23.5	49.8	14.2	581	242	22.5	26.5	12	89.5	165.5	46.6	16.7	23.1	61	103	46	26.7	255	9.6	66.3	363	26	39.6	23.5	42.7	24.4	531.9	16.2	54.1	39.6	93.6	221	399	78
1996	164	220.6	24.5	45.8	45.4	0	71.3	32.7	22.9	18.8	181.9	111	23.3	24.9	23.4	66.3	164	37.5	48.9	17.8	135.2	77.3	50.8	43.1	64	63.6	75	52	25.9	59.3046	64	47.6	274	33	39.1	41.8	24.2	19.9	242.8	39.6	23.4	44.4	45.4	212	294	45
1996	165	302	25.5	18.9	25.9	2.9	37.1	44.6	57.3	40.9	113.1	63.8	45.5	11.7	26.9	53	348	56.5	29.5	21.2	51.4	86.9	29.8	422.3	65.6	53.8	129	46	7	354	44.9	54.7	446	40	117	35.4	35.5	15.7	293.4	35.1	53.4	20.8	101.3	204	370	89
1996	166	376.5	229.8	147.5	127	259.1	61.9	70.8	111.9	108.6	59.2	274.9	127.1	172.3	147.5	64.7	186	29.5	296.5	75.7	94.8	248.3	344.7	257.4	138	62.1	206	68	186.2	156	422.3	304.7	1013	147	228.7	218.4	126.5	287.4	220.2	113.4	117.9	156.6	249.2	186	406	51
1996	167	174.1	226.6	142.2	88.1	140.2	44.3	46.6	64.6	93.9	30.8	153.1	50	200.4	66.4	42	105	90.5	242.5	235	48	78.1	225.5	84.1	116.9	78.8	77	85	147.4	75	135.4	217.1	194	99	192.5	82.8	72.8	168.8	160.3	58.4	136	267.9	178.7	48	114	14
1996	168	353.7	145.2	107.6	77.1	142.6	172.5	140.2	79.8	133.7	99.8	148.8	57.4	218.7	106.8	603	235	91.4	203.5	226.5	284.2	409.8	253.4	120	162	87.6	162	73	190.9	194	136.6	235.2	441	80	138.9	133	126.9	347.5	162.8	73.9	106.4	142.7	343.4	205	446	156
1997	169	404	391.7	205.6	140.4	245.9	174.2	156.3	152.5	214.1	371.3	305.1	51.8	204.7	208.3	963	385	171.4	340.6	189.2	600.6	532.6	486.2	149.9	351.6	171.1	379	231	335.9	222	178.9	474.9	643	149	198.4	270.5	255.8	368.8	144.5	162.4	138.7	702.8	602.2	247	404	126
1997	170	308.9	113.5	46.3	61.2	30.5	324.4	25.6	55	23	417	64.1	26.1	50.4	39.1	586.6	522	14	99.9	114.3	286.4	502.4	177	65.6	52.9	56.4	415	69	53	603	22.2	115	718	25	63.9	28.6	59.4	44.5	401.8	61.3	14.5	68.6	77.9	166	473	131
1997	171	445.1	158	131.1	116.2	24.1	200	103.5	124.5	88.5	193.9	223.8	142.7	84.4	122.3	673.6	39	80	156	105	259.4	154.6	259.7	75.4	88.5	79.8	98	110	131.7	78	198.8	322	175	57	137.4	129.4	92.4	146.6	191.1	152.7	144.4	10.4	214.7	179	365	118
1997	172	1014	209	84.7	86.5	118	98.3	64	108.3	88.3	358.5	161.5	34	108.2	82.3	580	228	23	143.7	173	415.1	247.9	179.6	62.9	112.5	71.5	328	138	130.9	348	97.4	147.8	777	120	195	167.4	62.8	75.4	274.8	46.9	139.6	11.2	193.7	310	522	242
1997	173	863.9	21.8	37.4	57.6	10.3	96.9	55.6	96.4	53.6	310.1	113.8	42.1	49.5	39.3	434.4	359	4	50.4	51.6	202.2	260.9	19.5	46.5	30.2	102.1	127	87	52.4	441	62.1	53.3	548	67	43.6	67.7	58	35.9	484.4	52.2	42.1	38.7	57.3	318	655	376
1997	174	553.2	115.3	20.7	64.6	31.9	107.2	56.7	121.7	133.1	253.7	86.3	41	45.5	98	639	232.3	32	123.3	89	496.8	439.7	92.8	89.8	47	109.8	405	83	217.5	67	112.5	106.5	524	112	133.1	94.8	71.4	95.1	279.1	66.5	97.7	77.8	111.8	356	548	115
1997	175	281.2	3.7	0	32.3	0	39.2	17.3	34.8	1.1	252.9	0	51.4	0	1.2	166	143.039	0	0	0	270.3	119.5	0.3	23	0	94.2	198	19	13.5	349.9	0	35.3	380	0	0	0.9	0.6	21.4	580.6	29.5	0.1	12.5	3.4	199	739	284
1997	176	295.8	3.6	0	16.6	0	9.7	16.8	4.5	0	179.4	0	32.8	0	1.6	103	190	0	0	0	227.8	122.7	0.3	11.2	0	37.4	223	6	0	125.9	0	3.6	470	0	0	1	2.5	3.7	367.4	18.9	0.3	0	0	103	351	142
1997	177	673.6	73.7	123.5	47.7	132.7	49.1	39.9	42.1	61.4	346.6	84	43.1	70.4	74.6	395.2	386	28	95.4	32	533.9	489.7	95.9	54.7	47.5	39.8	270	44	71.5	58.1	46.1	72.5	513	57	45.5	41.9	55	54.8	171.2	58.3	82.1	8.2	84.8	225	749	67
1997	178	925.2	171.8	129.1	56.4	49.8	28.5	91.7	116.1	108.4	524.6	148	53.9	148.9	83.3	1222	559	74.2	227.8	150	473.6	683	213	68.7	153.6	55.4	725	62	45.5	863	126.1	217.2	586	105	202.4	151.9	110.8	90.1	168.8	67.6	102.5	108.6	290.6	231	599	330
1997	179	574.088	233.6	129.7	84.9	139.7	152.9	90.3	127.7	109.8	469.7	171.5	157.3	185.9	146.2	912.4	350	85.4	233.7	119	607.6	598.9	427.8	97	149.8	114.2	400	73	223.5	758	126.3	206.4	752	105	217	185.7	194.6	167.8	122.8	85.7	171.5	283.6	324.1	214	801	312
1997	180	553.7	104	74.6	58.2	111.2	22.4	37.5	49.1	25.4	184.3	47.1	31.4	70.8	78	727.8	194	8	136.4	72	303.7	222.5	103.2	48.4	18.3	51.4	151	117	76.5	566	26.5	75.5	502	40	48.7	37.2	30.5	78.4	199.1	52.7	47.1	125	54.7	172	545	205
1998	181	786.5	29.5	1	27	13	46.1	15.1	13.9	8.7	597.1	39.4	18.5	0	1	511.3	192	0	22.9	9	441.7	393.5	37.4	9.9	8.2	15.2	287	20	132.4	220	0	53.7	308	7	5	5.2	19.2	7.3	128.2	33.6	5.4	26.2	12.8	227	817	597
1998	182	867.7	132	54.2	61	80	64.3	30.4	46.2	51	536.1	74.6	59.3	63	64.5	541.5	165	26	110.9	89	438.4	294.5	118.4	44.2	58.1	71.4	372	54	110.2	607	44.6	108.7	351	132	86.9	54.1	36.1	64.7	137.2	24.5	42.2	55	156.1	207	478	527
1998	183	589	233.8	79.3	82.8	221.3	89.3	57.5	84.7	82.6	447.6	112.1	70	150	87.6	1127	511	20	274	185.6	495.7	361.1	78.9	67.8	21.7	51.6	533	54	142.4	410	102.5	226.8	436	64	175.4	100.4	121	115.9	228.4	83.6	111.6	151.2	228.4	138	752	372
1998	184	1100	135.4	79.5	42.2	92.2	142	55.7	121.4	91.2	492.7	242	72	114.1	78	1287	615	42.6	246.8	149	779.8	665.5	139.5	45.1	100.4	64.8	467	83	94.4	611	206.7	216.4	1030	234	213.6	152.3	86.1	84.6	292.5	58.1	142.4	278	198.7	281	745	399
1998	185	733.039	276.5	117.2	149	222.2	143.2	161	239.1	167	421.7	245.3	147.8	162	219.6	552	263	101.7	294.5	115	404.3	175.5	277.8	155.4	116.2	189.3	357	209	246.2	558	324.2	292.6	579	139	270.7	193.9	127.6	212.6	393.3	154.9	181	195.8	399.4	253	570	565
1998	186	973.706	12	51.3	64.6	10.4	66.6	38.1	30.2	20.8	411.1	59.4	58.7	0.7	23.1	528	225	10	6	2	651.1	300.5	22.6	28.5	0	89.8	413	71	30.9	826	11.5	17.9	880	25	4	55.2	26.5	22.4	608.6	45.3	57	1.6	38.4	215	481	524
1998	187	1101	18.2	18.7	53.9	5.7	46.2	38.6	35.8	24.4	809.8	51	60.2	10.4	35	579	808	5	49.1	25	645.1	570.6	27.5	42.3	12.1	85.8	799	55	22.7	1033	51.4	29.9	986	30	26	46.8	46.1	20.5	425.1	53.1	18.2	56.3	50.5	287	948	494
1998	188	672.8	31.8	40	58.4	13.3	83.1	48.7	37.9	28.2	179.7	43.4	94	10.4	33.1	559	441.1	11.1	80.3	99	189.1	418.7	38.4	29.7	90.1	106.4	488	86	34.6	504	41.5	23.8	655	24	32.4	76.5	40.2	12.9	409.4	68.6	19.6	17.9	86.2	269	597	152
1998	189	585.4	82.9	26.9	29	30.9	20.2	28.3	45.9	54.5	181.6	89.7	26.7	29.3	40.2	826	363	16	95.9	69	203.1	466.3	42.9	29.1	73.2	32.4	735	57	20.5	550	119.5	22.5	647	94	60	96.7	37	17.6	153.7	42.7	33.8	27.9	114.6	211	488	229
1998	190	211.5	214.7	74	118.4	192.2	161.2	115.3	138.1	80.6	53.6	117.8	113.1	107.9	121.1	541	197	47	190.2	223	76.5	176	162.4	72.8	107.5	131.3	326	153	280.6	121	93.5	243.5	208	78	152	99	138.9	175.4	186.1	97.9	143.2	197.3	113.7	116	197	37
1998	191	226.7	324.3	206.1	132.9	186	200.3	123.3	203.4	150.2	75.3	311.5	45.6	204.5	148.6	78.2	129	142.2	416.3	304	105.2	242.2	419.4	90.6	213.6	113.9	163	111	246.8	204	256.4	463.7	314	129	302.1	177.2	214.2	345.4	96.5	140.5	199	420.5	490.4	101	141	38
1998	192	518	231.2	99	76.3	38.9	27	94.7	83.1	61	81.0403	151.2	43.2	74.5	59.3	67.9	231	53	142.7	99	165.8	237.4	234.2	53.8	141.8	42.5	308	70	113.9	149	122.4	198.2	366	35	101.3	138.4	43.4	107.7	154.1	62.8	106.4	88.1	181.5	140	186	36
1999	193	577.4	316.4	258.9	130.6	98	89.1	103.6	146.3	215.4	278.2	340.1	115	320.4	209.2	99.6	309	162.5	312.6	366	281.5	336.1	578.9	114.2	347.4	139.1	430	246	273.4	422	361.5	362	671	185	296.5	230.6	152.8	249	211.2	76.1	207.9	231.9	556.9	232	425	250
1999	194	758.8	506.5	223.7	217.3	330.5	92	185.5	183.6	260	443.3	261.7	229.3	282.9	214.3	128.2	267	65.8	459.5	227	604.5	506.1	569.2	174.4	241.6	161.6	440	282	410.9	735	245.3	481	447	183	350.2	270	218.3	305.7	216.5	181.6	286.7	298.8	494.8	124.5	785	390
1999	195	581.2	198.5	98.4	71.1	90	75.7	85.8	111.9	96.8	262.1	177	351.8	144.1	66.2	1092	359	61.1	176.6	67	508.3	342.3	235.9	91.4	152.8	93.3	300	121	140.8	525	90.5	198.7	516	107	264	116.4	89	123.6	200.7	78.8	202.1	93.8	238.2	715	579	151
1999	196	1027	197	119.7	102.7	135.7	73.4	179.5	146.7	142.5	715.1	168.9	243.4	192.2	127.7	897.3	487	51.8	222.2	138	533	334.4	172	79.3	114.1	127.7	447	168	127.4	580	119.2	240	718	140	167.7	132.3	111.3	276.1	437.8	122.8	162	97.5	255.5	966	1189	735
1999	197	1008	105.6	61.9	58.1	90.8	137.1	126.5	93.7	67.7	745.2	84.4	119.8	65.4	78.6	898.7	402.4	12.3	205	74	893	432.5	90.2	58.5	35.2	114	827	97	78.3	1113	86.9	71.7	541	84	142	73.7	89.4	88.2	312.4	103.6	104.6	114	196.8	928	894	453
1999	198	1068	90.7	123.4	66.4	10.1	148.7	79.6	116.6	133.3	426.3	130.4	107.5	49.8	97.1	1138	584	28.1	266.3	17.9	400.2	578.5	170.2	68.6	83.6	121	528	69	49.5	970	159.3	165.7	576	105	197.7	168.5	48	35.6	404	87.9	126.5	60.8	210.8	872	839	517
1999	199	394.7	4.1	18	44.5	0	79.3	37.4	21.4	21.9	130.8	11.9	49.9	1.6	13.6	662.7	140	0	17.2	0	155.3	126.2	13.5	22.5	9.8	79.9	141	21	10.3	283	10.6	15.8	268	14	8.8	13.1	22	7.6	480	42.4	5.6	10.4	18.4	405	332	103
1999	200	188.1	11.6	7.9	43.7	0.8	22.4	21.4	21	8.6	46.5	12	28.6	0.6	17.1	520	172	0	24	15	38.4	120.1	9.5	20.9	29.7	69	161	57	15.6	169	27	14.6	387	19	9.7	19.9	29	17.9	280.7	29.1	11.1	16.9	27.9	223	141	26
1999	201	775.6	167.9	145.2	128.8	130.9	79.1	115.2	157.2	163.9	257.1	209.7	411.3	132	95.5	692.2	455	92.6	198.6	243	283	617.6	183.3	567	227.5	109.9	531	88	156	567	166.2	220.6	521	192	172.3	154.8	155.1	140.7	259.6	99.2	134.6	158.1	248.1	687	490	224
1999	202	730.7	201.6	90.2	95.2	135.2	89.5	74.6	81.4	123	223.4	152.4	184.1	184.8	155.5	928.6	343	107.3	210.6	259	205.3	176.6	207.3	110.8	219.5	99	220	100	149.3	285	200.5	242.6	256	153	158.1	170.1	162.6	150.3	152.9	58.2	126.5	113.2	227	362	562	282
1999	203	222.5	297.3	135.6	129.1	243.8	77.6	125.7	100.5	191.9	151.5	248.8	98.5	336.7	192.7	768.2	266	122.1	343.2	193	78.9	563.6	483.2	180.6	349.9	64.3	334	117	317.2	339	184.4	429.1	226	148	238.7	175.1	196.7	286	158.5	83.3	228.5	365.6	428.5	198	242	190
1999	204	448.6	432.8	248.5	204.3	415.8	210.2	312.6	182.4	196.6	149.1	371.6	353.9	386.1	232.7	947.9	148	159.7	414.2	393	260.9	452.7	489.3	178.2	364.9	275.3	166	208	321.3	273	273	400.8	220	187	317.7	224.7	228.4	380.7	247.5	279.4	213.4	450.7	562.7	368	247	173
2000	205	340.3	265.2	110.5	122.8	65.2	194.6	141.4	89.1	113.1	274.7	242.2	162.1	130.9	207.1	1051	172	68.8	252.2	217	145.3	545.7	411.8	107.8	155.5	137.5	365	245	231.5	318	185.9	359.4	169	96	162.5	150.5	178.6	293.8	196.5	131.4	185.9	261.4	508.4	286	296	217
2000	206	587.3	322.9	216.2	182.8	183.9	123.3	183.1	172.9	84.4	329.6	174.9	184.9	248.4	124.7	809	234	76.9	303.4	79	306.3	564.7	407.8	128	121.8	200.4	436	167	268.1	397	127.3	300.3	205	203	206.5	195.7	107.1	220.3	209.3	160.2	174.5	261.9	236.1	649	437	254
2000	207	790.5	315.1	107.8	52.7	112.9	85.2	73.2	101	122.8	384.7	184.7	107.9	129.1	143.4	951	304	80.1	227.7	176	247.7	363.8	398.1	67	152.9	110.8	361	91	129.5	433	182.2	277	624	194	266.8	164.7	112.5	188.5	214.5	89.9	133.4	71.5	254.1	746	770	234.6
2000	208	1168	234.2	153.2	143.5	145.2	191.2	146	145.4	112.7	246.7	248.9	115.2	110.6	147.6	1117	237	43.4	291.9	129	273.3	166.5	212.6	125.5	108.9	99.8	280	197	164.5	186	174.6	268.7	399	243	271.8	147.8	147	141	275.7	98.6	169	259	229.6	564	657	404
2000	209	1115	200.9	190.2	184.5	221.2	247.4	206.2	196.9	236	387.7	317	459.5	120.9	189.4	1277	493	110.4	197.9	233	472.5	751.4	281.9	177.7	137.1	242.6	516	271	168.2	735	358.3	249.3	752	456	319.1	256.3	233	132.9	552.5	229.9	288.5	153	209.4	898	759	349
2000	210	949.4	127.6	85.8	90.7	88.4	98.4	109.9	109	84.9	325.9	141.5	170.8	41.5	67	869	272	39.4	159.3	118	243.5	335.3	139.9	90.5	156	136	310	91	86	528	197	149.5	489	196	159.4	125.6	85.7	50	410	110.2	72.3	57.9	169.4	870	490	259
2000	211	409.9	32.1	30.1	47	18.4	78.5	43.6	54.7	32.3	111.5	83.5	97	31	22.4	881	201	25.7	33.8	17	130.8	460.2	96.4	38.6	53.9	52.9	278	75	40.9	345	30.1	68.3	164	48	43.1	39	36.4	33.2	293.2	49.3	39.7	34.2	83.9	405	371	129
2000	212	503.5	7.8	11.9	47.1	0	18.4	18.1	20	15.4	75.7	57.6	30.6	4	16.9	529	227	0.4	40.4	3	128.6	122	4.9	19.2	14.2	73	235.7	50	2.2	257	13.5	29.9	521	25	43.5	20.7	21.9	9.7	422.8	28.1	11.5	16.1	32.2	552	320	72
2000	213	799.7	89.3	79	71.4	71.2	67	90.5	102.8	101.9	258.1	163.9	111.3	96.5	99.7	861	241	26.6	135.4	46	178.1	199.4	112.8	66.7	97	88.1	461	120	68.5	583	191.6	87.5	367	101	97.6	98	93.9	95	196.5	86.3	116	59.6	138.4	662	493	220
2000	214	758.9	67.8	56.5	50.7	109	45.3	25.7	24.3	98.9	214.8	147.6	32.6	92.9	57.4	741	142	72.5	122.8	140	224.7	154	127	57.4	108.1	57.8	189	47	54.4	227	83.8	82.7	211	63	145.4	118.9	72.6	104	162.3	31.9	51.7	98.2	285.1	484	625	195
2000	215	173.5	207.1	49.9	65.6	99	34.8	22.6	38.6	56.9	48.2	146	124.3	164.1	43.7	391	109	27.3	256.2	117	29.2	187.5	190	51.9	93	31.2	67	90	82.3	52	108.5	288.8	43	110	133.5	75.4	56.2	164.1	185.8	25.8	89.2	108.7	154	116	79	84
2000	216	638	129.2	131.5	61.7	38	34.9	62.2	63.4	90.6	254.4	159.2	75.6	86.6	61.2	1037	57	69.8	175.8	112	416.8	426.2	167.3	42.9	159.9	73.4	262	62	82.3	512	105.6	165.1	187	114	183.8	118.5	43.2	45.4	256.7	53.1	48.2	62.6	410.4	792	494	340
2001	217	411.8	136.4	95.3	77.1	52.2	39.3	63.2	39.4	58.8	184.9	93.8	39.6	58.3	57.6	910	326	10.5	147.1	50	424	305.9	173.6	56.6	59.3	47.3	277	92	104.9	611	56.7	126.9	300	92	152.1	79.5	66.7	113.5	148.6	39	74.7	174.4	168.2	366	521	140
2001	218	461.7	144.7	53.3	68.5	49.9	100.6	96.2	45.7	70.9	213	70.4	61.5	93.6	96.5	394	189	0	113.3	159	64.8	141.1	179	59.7	48.8	95.5	151	87	140.1	254	46.4	144.4	198	55	105.5	48.7	51.8	65	283.4	64.5	108.6	121.5	121	276	291	20
2001	219	733.7	123.1	116.4	50.4	67.8	65.9	63.2	80.2	50.7	173.5	148.8	86.4	60.7	53.3	963	132	100.3	171.3	216	377.6	16.6	150.8	33.1	85.8	58	166	50	60	81	119.3	208.4	141	87	169.4	106.7	49.5	57.9	109.2	42	73.1	74.3	165.2	749	405	108
2001	220	622.6	81.5	33.2	69.9	40.2	48.2	39.7	42.4	27.4	272.1	70.3	72.3	35.9	49.5	613	374	39.4	50.8	27	322.6	363.4	56.9	55.5	31.1	143	363	74	31.1	222	19.8	64.5	371	62	57.6	24.2	60.1	47.6	365.5	86.3	30	81.5	65.7	579	540	511
2001	221	1011	45.8	50.8	48.4	86.8	51.4	71	88.7	99.7	388.6	83.4	65.4	24.6	84.7	1071	381.3	19.5	121.4	188	354.1	306.6	78.9	50.6	65.5	64.1	337	83	33	614	107.7	61.4	522	77	169.8	68.5	149.8	33.3	285.2	56.4	84.3	41.8	236	848	493	1293
2001	222	906.5	12.8	11.4	71.8	34.2	38	29.3	26	20	122	36.2	72.8	6	100.5	635	366	0	35.1	51	110.4	348.9	18.1	34.6	16.5	110.2	269	79	21.6	434	26	23.3	333	57	32.1	11.9	33.3	29.4	541.1	41.3	36.1	35.5	48.8	635	303	294
2001	223	494	15.8	31	53.2	3.6	49.4	33.4	28.6	21	133.5	21.6	44.5	7.9	22.5	721	280	4.9	15.7	5	129.4	198.7	28.2	30.2	25.8	50.9	245	101	10.9	261	17.2	21.7	179	12	15.5	9.1	32	24.7	262.2	53	18.1	8.3	52.4	464	348	215
2001	224	46.5	0	0	25.1	0	0.4	10.6	2.2	0	13	0	27.6	0	1.6	127.7	115	0	0	0	17.6	13	1.3	21.9	0	77.3	25	22	1.2	106	0	25.6	169	0	0	0.2	0.9	8.2	487.4	9.1	0	5.9	4.2	66	110	7
2001	225	544.7	104.2	43.6	48.1	63.9	57.4	22.2	61.4	112.6	117.6	110.5	34.2	84.9	59.1	558	330	36.1	105.6	52	70.5	226.3	81.6	32.1	109.7	62.5	373	93	54.6	240	69.7	197.7	229	138	168.5	78.9	52.4	61.4	275.2	30.4	184.4	52.7	315.9	323	334	110
2001	226	119.1	74.1	9.9	26.1	22.2	7	2.3	22.8	31.2	23.5	52.8	13.5	138.8	32.5	508	135	40.6	44.8	118	53.5	89.3	55.6	25.7	60.7	9.3	133	63	42.9	87	25.8	122	59	25	48.5	36.9	34.7	58.1	103.1	7.5	36.9	36.9	143	160	149	39
2001	227	371.8	221.8	143.1	86.3	183.6	76.8	71.7	99.6	214.9	53.9	258	160.7	239.2	98.8	685	247	86.1	286.1	319	74.2	213.5	320.2	101.5	210.5	164.9	201	152	170.6	212	196.1	268.4	76	245	300.3	277	102.8	196	178	144.9	182.3	158.9	441	259	204	81
2001	228	677.5	324.2	180.8	105.4	88.3	108.8	98.6	91.2	167.4	187.8	264.2	74.6	213.8	106.1	925	253	32.3	371.7	237	141	213.8	340.3	74.9	216.7	74	312	128	160.8	277.7	172.1	292.5	192	305	243.1	152.9	107	154	210.6	46.1	115.1	191.5	321.2	450	460	361
2002	229	372	138.7	92.5	75.2	90.6	79	64.1	63.4	70.6	350.7	97.6	42.8	144.8	62.3	933	362	18	91.6	69	431	335.9	183.1	73.7	90.4	46.5	481.2	80	71.1	514	74.8	189.6	341	199	161.9	92.8	90.5	108.9	200.2	64.8	72.6	123.6	286.3	350	416	259
2002	230	625.6	99.4	62.2	50	109.8	33.9	22.2	33.7	35.5	369.1	90.6	60.2	95.5	40.3	606	301	18.3	121.5	47.4	234.2	217.6	74.1	35.7	81.4	65.6	610	76	82.1	468	85.6	104.8	114	64	152.1	70.4	36.4	118.7	160.6	48.2	52.7	82.3	218.9	771	593	692
2002	231	869.2	158.6	88	70.4	94.8	75.7	76.1	85.7	132	159.9	165	72.1	64.9	89.5	730.6	174	24.4	199.3	123	222.7	130.2	140.1	35.7	87.1	60.3	386	47	98.3	115	117.8	172	329	138	109.5	95.3	53	43	223	66.6	126.2	84	216.5	731	587	346
2002	232	753.7	119.3	140.7	97.2	82.8	97.2	85.2	111	225.4	439.7	179.5	77	178.4	118.7	1233	314	74.4	241.6	151	505.7	382.1	173.7	75	176.8	98.4	263	104	132.2	410	194.1	156.7	358	301	205.7	142.6	156.8	136.1	137.5	110.6	164.3	144.8	280	417	667	348.1
2002	233	565.1	83.1	70.9	78.1	124.2	90.8	56.9	62.7	70.5	463	55	70.2	25	81.7	729	309	25.8	90.3	64	522.6	291.8	61.4	66.1	36.2	63	286	77	61.6	634	100.8	83.6	427	144	104.1	80.6	69.1	53.2	290.2	54.4	83.2	87.1	110.7	486	750	415
2002	234	452.9	105.4	61.2	64.6	75.8	70.3	54.8	54.5	103.1	389	73.3	60.6	67.2	31	645	166	36.8	124.4	35	396.7	233.5	97.3	62.4	63.6	71.4	191	67	95.8	356	56	98.8	221	139	93.8	61.8	78.9	60.5	600.1	50.2	83.6	102.2	102.7	424	495	474
2002	235	586.7	11.3	21.1	57.5	16.7	31.1	26.6	22	24.4	325	44.7	36.6	19.7	9	965	294	22	56.7	28	278.9	241.9	20.5	29.1	25.9	73	222	41	6.2	391	16.3	45.5	253	52	43	22	6.6	27.5	448	30.3	33.2	27.6	27.8	274	503	322
2002	236	117	11.6	18.5	30.1	6.5	49.5	19.8	6.8	18.4	14.6	31	41.2	20.9	5.9	244	67	0	45.2	20	29	12.1	54.9	22.3	52.8	73.7	13	30	31.7	117	5.8	53.6	48	44	16.3	6.3	14.3	16.7	448.3	26.2	27.4	41.4	69.7	85	142	8
2002	237	421.4	17.8	30.2	59.9	10.3	39.2	22.7	30.5	40.8	131.5	54.3	34.7	32.2	48.7	678.1	293	31	57.2	16	79.6	190.6	55.4	53.7	27	24.7	153	24	64.9	192	30.4	18.7	249	47	26.4	41.2	48.9	63.6	198.4	22.7	18.5	40.6	102.6	403	258	100
2002	238	736.5	260.9	121.4	110.5	78.6	108	95.4	132.9	177.7	185.6	155.6	128.6	209.3	137.1	1120	362	169.3	204.1	205	177.2	308.7	292.7	133.3	239.5	107.8	499	90	284.4	729	236.1	239.2	628.5	292	180.1	261.3	95.7	180.9	206	110.9	163.4	222	369	631	518	233
2002	239	481	186	144.1	116.3	80.2	138.9	146.6	143.2	98.6	237.1	179	153.9	155.8	127.1	673.7	457	90.7	220.2	98	203.5	319.9	254.6	87.1	111.9	123.1	174	69	110.5	477	129.8	206.3	891	162	158.9	135.6	70.3	87.9	258.3	92.2	90.5	124.6	241.9	651	304	78
2002	240	878.8	179.6	89.8	83.1	72	129.5	104.5	92.6	91	366.6	166.6	91.7	141.7	58	972.3	423	53	106.5	146	443.7	237.7	190	52.2	126.4	101	321	64	86.4	677	109.9	217.7	428	135	146.9	164.5	78.1	151.6	152.3	72.4	113.2	180.1	344	595	504	689
2003	241	521.7	65.7	16.4	9.8	18.5	42.3	10.5	8.4	38.2	49.7	23.4	5.5	84.3	8.8	611.1	621	76.5	87.5	39	271.3	268.3	23.4	20.9	83.7	14.6	475	13	40.7	809	23.8	70	352	20	82.6	16.9	18.1	46.9	110.5	18.9	57.5	25.9	64.7	368	530	306
2003	242	241.3	95.5	36.6	35.6	84.4	47.1	37.2	38.7	59.4	55.6	55	44.2	57.9	40.4	741	256	19	87.1	74	72.5	80.7	70	36.3	75.6	39.9	181	25	71.9	496	47.7	131	527	116	67	60.6	29.9	68.7	91	33.8	51.7	101.7	159.5	231	279	250
2003	243	317.3	103.2	68.7	103	106.7	104.4	81	83.7	134.8	305	91.3	116.3	117.9	153	494	218	63.8	89.3	117	320.7	214.3	194.5	95.6	131.8	99.5	193	59	125.1	468	74	171.4	233	57	147.1	83.4	95	131.9	199.7	64.8	156.2	92.5	218.2	416	258	292
2003	244	916.4	131.9	108.6	107.8	124.3	168.4	121.3	118.1	166.5	447.5	239.2	42.7	168.7	64.8	1105	435	169.3	124.9	60	432.4	405.8	255.2	75.5	95.5	84.1	353	74	124	567	137.7	318.9	449	124	124.6	142	91.5	148.6	185.3	56.2	155.7	71.8	204.3	725	786	679
2003	245	1236	36.7	63	62.3	6.4	55.3	51.3	63.1	62.9	622.6	115.8	52.2	24	49.6	1117	740	26.2	38.6	54	814.6	582.1	35.7	57.9	50.3	67.9	1020	82	9.6	1012	66.4	36.3	883	108	39.6	72.4	35.4	20.1	383.7	52.5	37.4	10.9	187.2	812	886	759
2003	246	848.7	58.4	73.3	56.2	17.7	48.6	69.1	49.4	73.7	262.3	139.9	85.1	95.8	29.5	826	487	50.9	203.2	158	228.7	586.3	89.5	51.9	108.8	92.9	457	55	37.1	515	135.8	224	652	121	163	108.4	13.3	23.6	307.2	55.7	85.9	34.6	138.3	579	612	231
2003	247	368.6	40.8	27.5	61.2	37.8	57.2	58.4	41.2	26.5	124	32.6	97.4	17.1	32.2	556	180	11.2	37.4	16	192.3	58.6	53.9	40.4	30.1	117.7	163	45	28.6	259	45	55.4	423	46	50.8	22.4	31.8	33.6	479.9	65.9	44.2	36.2	47.7	400	256	109
2003	248	385.2	14.6	11.9	10.3	3.5	0.8	4.5	10.8	2.4	403	13	13.8	10.2	6.9	678	326	3.1	31.8	22	304.6	280.1	14.5	5.5	11.4	20.9	198	8	1.6	529	7.5	31.1	187	9	48.8	7.7	3	2.3	256.4	12	7.7	12.9	15.6	348	447	506
2003	249	720.4	82.2	85.5	74.1	24.8	57.8	84	45.8	35.7	181.9	141.7	60.3	104.5	88.6	481	186	31.6	147.5	140	437.4	258.2	44.3	50.2	78.4	41.7	258	52	70.9	293	135.3	100.2	359	50	133.4	135.4	90.8	103.3	237.3	52.6	51	60.2	83.1	457	354	562
2003	250	738.3	137.6	132	82.8	53.3	151	140.4	116.7	180	139.3	326	88.1	151.5	95	1178	443	132	277.2	187	140.6	411.9	217.5	91.3	319.6	99.5	508	84	156.4	437	274.8	227.8	372	187	202.2	203.1	97.6	115.7	182.8	87.4	150	167.2	512.8	445	413	554
2003	251	892.6	287.6	131	96.2	123.7	110.3	155.8	126.6	165.1	281.9	238.9	131.7	266.2	105.7	924	495	165.6	335.4	324	177.5	404.9	397.2	98.1	269.4	63	354	128	175.8	692	133.5	277.2	314	267	438.3	272.2	107	123.5	126.3	68.5	236.6	198.2	390.5	581	451	237
2003	252	720.8	184.3	94.8	68.7	21	74.2	65.6	70.1	123.8	296.3	220.2	54.8	86.1	75	833	375	83.8	187.6	59	287.5	94.7	222.1	62.6	138.9	86.8	169	47	146.7	600	38	138.3	394	119	108	132.7	35.3	128	231.6	124.3	59.4	137.2	276.5	542	539	305
2004	253	475.3	244.6	56.1	57	54.6	98.3	80	71.5	101.2	377.9	166.8	38.9	192.9	42.9	898	274	23.6	226.8	125	524.9	198.9	181.6	68.3	166.1	45	188	90	156.4	537	150	270.8	291	77	97.5	113.2	64.5	178.1	57.4	36.3	78.8	148.6	348.6	555	503	623
2004	254	755.6	83.3	30	12.5	23.8	37.6	70.1	29.8	16.2	180.3	41.9	67.4	40.1	42.1	751	313	10	69.9	63	365.3	220.7	47.7	15.5	39.6	29.4	248	8	28	381	23.5	71.9	422.725	73	64.6	30.5	38.5	64.4	125.5	45.9	22	130.5	90.9	520	690	292
2004	255	313.1	67.3	32.1	82.6	65.6	28.9	76	39.7	101.9	99.2	119	50.6	109.3	44.2	636	402	152.1	105.9	99	243.2	124.7	92.3	69.1	57.7	93.6	238	89	77.5	194	55.3	62.1	364.559	116	106.1	48.2	54.6	69.9	331.1	47.7	97.7	64.7	278.7	300	273	137
2004	256	648.3	187.8	150.1	74.3	128.9	132.7	122.1	143.7	172	223.7	206	105.8	148.8	114.2	1094	392	105.2	307.4	270	200.7	125.5	151.7	75.7	124.5	144.7	154	108	158.5	223	148.3	197.2	545	156	230.7	138.5	129.1	177.6	297.5	120	169.4	142.1	260.5	459	244	408
2004	257	803.9	115	114.1	70.1	55.4	82.1	77.8	107.6	182.7	441.5	129.4	60.7	91.9	68.9	1255	455	74.7	248.4	82	463.5	585.5	82.3	51.7	79.9	80.7	195	98	46.9	598	128.4	136.2	668	127	156.5	160.5	77.3	79.7	398.9	56.7	63.3	75.2	218.1	600	704	662
2004	258	268.7	6.1	7.1	75.2	2.1	20	29.6	17.7	22.8	70.9	22.4	59.3	1.7	8	573	236	0.4	4.6	0	211	108.2	10	34.2	14.3	93.7	56	29	13.3	324	3.2	17.8	254	19	12.1	5	19.3	23	594.8	35.2	30.3	11.5	34.1	201	232	141
2004	259	432.1	60.5	22.7	47	15.9	44.7	37.2	49.2	103.2	173.4	101.1	49.5	16	53.7	969	218	83.5	92.7	32	165.1	480.2	68.1	25	68.1	54.9	213	11	28.1	464	140.3	60.1	126	80	146.6	88.6	11.2	38	306.5	32.2	32.9	32.7	82	268	381	145
2004	260	72	2.2	0	27	0	12.6	9.1	6.4	0.6	21.1	7.3	18.7	0	4.1	332	128	0.01	1.5	0	14.9	59.4	0	10.1	0	40.9	10	15	1.5	171	0	3.7	63	0	0.2	0	4.2	10.2	469.1	12	0.7	5.9	6.1	63	104	0
2004	261	647.1	76.5	42.1	37.4	25.5	70	61.9	41	48.2	292.3	69.3	64.2	53	40.6	1002	379	15.9	91.1	0	286.9	462.3	28	26.4	57.1	113	486	43.1	48	564	107.9	49.1	587	38	44.8	73.8	26.2	32.1	275.2	74.1	42.1	37.6	122.4	579	755	205
2004	262	809.2	249.4	187.6	127.3	199.6	183.2	97.7	181.9	330.1	159.4	364.9	95.1	244.2	177	1286	293.4	209.8	347.3	326.551	118.6	186.4	444.8	155	300	79.8	197	161	322	554	362.5	191.4	450	245	361.2	335.9	185.9	281.7	137.8	106.4	253	204.2	427.4	415	433	161
2004	263	421.2	297	189.4	111.8	190.5	193.2	81.2	115.1	220.2	65.2	201.1	100.4	233.3	115.7	883	181	145.6	255.2	175.255	73.6	315.9	312.9	94.9	314.2	66.5	91	102	198.3	125	204.3	396.4	323	173	240.3	191.3	190.5	239.1	96.8	65.3	185.2	350.5	346.2	264	202	191
2004	264	198.4	168.8	102.7	40.6	55.9	62.8	65.6	53.5	57.5	48.9	207.2	67.6	141.6	92.2	1058	106	34.3	191.6	61	71.2	139.3	194.2	64	149	116.2	206	91	138.4	131	107.2	242.7	241	87	104.3	133.8	95.3	136.6	83.6	93.1	82.5	183.7	314.9	143	377	54
2005	265	422.4	145	73.3	61.6	114.9	60.3	39.2	81.8	123.5	244	228.4	48.1	198.9	105.1	698	381.3	87.5	186	396	430.7	443.1	225.9	72.2	195.4	90.4	388	80	149.4	508	157.7	232	382	101	146.4	201.4	74.8	156.3	209.4	54.6	85	236.7	501.4	369	493	216
2005	266	277.1	189.2	89	104.4	74.8	109.5	109.2	101.8	81	123	145.3	91.5	143.7	53.2	751	188	28.3	139.8	39	205.7	157.6	144.2	75.4	107.2	86.1	162	97	104.8	184	116.9	159.7	242	143	97	121.9	83.1	228.4	224.8	84.2	75.4	163.3	300.9	216	314	116
2005	267	703	195.6	187.4	114	192.2	142.5	125	108.8	120	367.4	103.3	138.2	117.2	127.1	925	488	51.5	297.3	191	434.4	432.4	306.2	114	114.4	142.6	494	138	129.5	648	91.5	188.1	635	161	201.2	92.8	152.1	95.1	208.9	125	81	200.5	271.5	762	798	422
2005	268	1135	211.2	58.6	135.4	205.2	180.6	134.5	104.2	111.2	616.9	66.4	150.3	206.7	166.1	957	485	61.2	242.8	145	509.2	580	126.4	89	116.7	175.6	376	186	145.7	625	67	206.8	583	161	157.3	78.6	125.7	145.3	376.9	137.3	98.3	256.8	277.2	1108	1088	689
2005	269	992.5	78	64.5	82.4	107.5	124.4	70.9	80.9	74.8	238.3	88.6	134.6	108.5	114.4	891	227	25.2	125.4	96	443	598.6	144.7	79.3	73.1	102.3	412	71.6	62.4	572	61.9	143.6	471	85	113.5	106.3	195.9	72.8	300.6	93.5	112.4	211.4	217.4	632	409	163
2005	270	360	31.5	35.2	66.3	20.8	56	50.6	36.6	34.9	99.3	57.5	56.2	8.3	41	434	279	14.5	37.3	39	49.2	153.7	47.8	43.1	28.6	74.1	135	66	32.5	60	54	8.4	184	8.1	40.6	45.1	36.9	21.1	443	45.8	38.1	22.5	68.6	339	210	92
2005	271	118.3	21.5	28.2	62.3	24	32.6	18.3	18.8	12.3	40.5	12.5	35.9	23.6	24.1	343	161	0	22.8	20	18.8	9.9	27.9	40.1	29.2	62	46	38	48.2	56	66.9	52	92	39	19	32.3	19.8	35.4	385.7	24.6	22.3	22.9	48.5	156	168	11
2005	272	231	17.7	23	27.3	13.7	16.3	31.8	32.6	27.4	27	23.9	36	15.9	23.7	398	175	77.4	40.3	35	27.8	14.5	51.7	31.6	47.7	54	61	22	14.5	63	27.7	32.1	246	20	96.1	42.4	13.5	36.6	258.1	19.2	20.6	15.2	43	140	168	44
2005	273	225.8	26.1	40.9	29.6	58.8	37.5	48.2	38.2	63.3	78.7	60.8	53.7	74.7	33.3	564	175	53	115.4	85	59.7	134.8	53.5	60.7	61.9	57.9	94	25	40.4	161	129.6	53.2	141	50	75.2	92.6	42.9	23.8	244.8	36	33.1	17.9	131.7	110	234	73
2005	274	256.8	270.7	188	97.2	128.9	152.6	98.7	140.3	117.4	19.6	208.2	80.7	253.9	166.3	760	142.4	121.6	256.5	207	14.3	315.1	249.8	143.7	150.1	100	139.2	146	227.8	145	125.3	373.2	206	157	229.2	137.3	139.1	200.5	188.3	114.3	236.8	181.7	334.7	98	86	14
2005	275	366.5	217.5	102.2	77.7	89.1	105.7	52.3	51.9	108.6	120	187	66.3	227.7	85.5	862	228	86.5	248.6	308	71.8	738.9	209.3	105.3	185.2	48.2	234.9	80	135.5	158	132.3	352	207	159	219.8	181.3	126.1	226.1	128.5	81.4	87.8	239.8	357	322	183	71
2005	276	833.8	326	150.1	144	343.3	256.1	141.5	170.9	125.8	150.1	195.8	134.2	281.9	172.8	1058	337	59.4	380.7	274	479.732	647.4	450.5	170.8	233.3	195.6	299.4	202	231.8	523	151.1	360.778	532	231	252.8	189.5	151.9	330.7	383.1	183	161	426.9	506.3	514	484	118
2006	277	712	282.8	112.5	71.5	167.3	72.5	96.6	82.1	57.6	184.1	155.4	86.5	116.5	86	903	291	49.8	228.5	128	542.4	733.6	161.9	60.6	102.4	135.5	227.3	102	126.5	344	145.4	242.446	352	94	112.4	86.6	108.4	132.8	309.8	95.7	96.2	171.7	307.8	438	706	240
2006	278	439	191.8	105.4	59.2	81.2	47.9	78.9	82.2	33.1	299.9	173.8	38.8	135.9	117.5	876	369	27.5	208	57	212.6	917	193.3	66.6	85.1	82.5	226	73	64.8	610	164.8	205.3	586	115	97.5	106.2	77.1	73.4	172.9	65.9	56.6	122.3	266.2	345	597	382
2006	279	669.6	255.1	149.9	155.8	370.4	157.8	92.1	159.4	144.8	174	229.9	98.4	289	155.3	1067	126	125.1	422.6	223	385.7	53	303	162	170.9	129.9	160.8	162	170.7	208	128.4	212.1	497	325	319.3	166.3	174.4	321.6	254	92.4	162.4	259.2	197.5	698	571	341
2006	280	745.3	247.2	169	128.9	277.5	180.9	135	170.7	227.2	229.4	403	114.1	280.3	244.3	1006	358	120.2	271.6	194	190.7	103.5	297.6	130	195	136	219.4	160	260.1	220	203.8	227.3	544	299	255.8	261.8	224.2	146.2	299.9	109.9	270.8	178.6	383.4	608	596	161
2006	281	504.9	30	18.2	37.3	5.3	67.2	35.6	39.8	133.2	195.5	79.4	33.9	62.2	17.9	659	251	11.5	104.1	53	302.8	283.2	91.6	26.5	69.2	96.9	146.6	24	56.8	246	113.9	175.6	598	95	65.9	107	53.6	28.9	335.7	23.2	93	33.6	221.5	378	559	165
2006	282	843.021	155	117.5	76.4	176	83.7	115.1	123.7	65.9	281	129.1	102.7	81.8	93.7	712	288	40	154.5	89	490.9	297.4	125.9	71.5699	61	91.7	183.6	133	120.8	630	80.1	87	332	130	220.1	80.8	110.9	92.2	411.4	82.6	98.6	114.2	199.9	644	910.4	346
2006	283	319.979	36	24.9	40.2	25.2	27.5	30.4	28.8	9.1	131.7	16.2	62.6	6.9	21.7	445	95	1	28.1	19	84.3	147.2	46.3	77.1	12.1	71.8	78.2	43	34.5	149	8.2	68.2	150	31	16.5	19.4	15.8	21.2	396.7	39.8	13.2	21.8	29.6	148	400	43
2006	284	428.093	7.6	8.6	40.2	9.9	20.4	19.4	11.9	20	162.2	27.3	39.6	5.7	11.8	566	277	0	16.3	5	247.4	134.6	24.3	30	11.2	52.3	66.8	36	21.5	321	23.1	58.8	223	7	29.8	11	15.2	15.6	297.2	35	6.3	16.2	7.9	264	543	156
2006	285	588.731	9.5	21.2	23	0	36.6	23.3	12.8	27.9	316.138	35.5	47.5	0	14.2	730	292	6.1	42.5	6	282.6	810.7	27.5	11.7	14.6	75.2	59.8	45	0.8	516	18.7	102.4	316	42	70.6	28.8	16.2	9.4	274.5	45.4	8	8.3	34	666	662	185
2006	286	247.981	200.3	114	100.5	240.5	44	33.5	77.4	177.4	15.5691	234.2	71.3	232.7	59.6	734	282	55.1	263.7	195	82.3	500.7	174.1	88.3	136.2	67.8	307.5	137	180.9	192	143.4	305	327	134	209	161	91.5	261.9	190.7	41.5	167.8	253.1	320.3	369.155	299	170
2006	287	799.3	396.2	237.1	116.9	326	206.2	137.3	198.8	190	254	294.3	158	291.6	153.6	1397	503	100.8	362.4	230	359.8	1256	400.2	111.4	266.8	188.3	552.1	183	292.6	752	237.4	309.1	843	239	265.3	226.8	159	198.1	216	129.9	182.9	318.5	578.1	822	635	418
2006	288	592.3	351.1	192.1	81.9	97.6	160.3	136.6	164.6	166.8	161.2	321.4	86.4	219.2	152.9	1011	261	80.3	277.5	232	259.3	58.1	406.5	112.5	189.7	124.4	223.9	88	205	297	306.2	284.9	442	216	172.5	295.7	128.9	177	170	90.4	203.7	274	561.9	378	399	46
2007	289	561.5	107.5	87.1	60.7	61	62.8	48.7	87.3	53.4	130.7	144.2	53.4	60.1	60.8	521	443	25.3	186.9	130	365.7	432.3	102.4	50.9	73.9	71	369.8	68	86.9	478	93.1	147.4	522	32.3	98.8	92.7	60.6	62	263.6	48.6	63.1	83.6	243.8	453	468	224
2007	290	172.3	48.6	15.7	39.7	28.7	56.6	11.5	8.7	56.6	135.5	61.9	18.8	33.2	25.6	290	222	40.2	25.1	35	148.488	83.7	129.6	39.8	81.9	33.8	59.9	38	55.1	295	41.2	42.7	253	25	29.8	73.7	18.2	38.8	63.8	14.6	21	86.5	101.4	258	126	262
2007	291	983.5	279	99.1	117.7	212.9	166.3	88.1	148.1	151.2	224.5	232.3	124.2	127.8	167.1	774	520	90.8	252.2	170	195.343	211.8	300.1	98.1	156.1	115.8	367.5	119	173.4	471	196.5	253.1	587	258	241.2	222.9	133.1	115.8	247.9	84.3	143.3	107.5	241.6	906	678	248
2007	292	877.1	273.4	123.1	78.9	212.9	141.6	108.4	152.6	182.7	406	229.6	125.7	186.9	149.2	1290	335	66.9	329.8	239	741.004	575.3	250.1	63	135.9	118	537.9	100	180.1	797	247.7	241.2	533	276	379.8	199.9	120.5	182.6	244	108.9	205.8	158.5	241.4	627	932	607
2007	293	1094	137.4	125.1	45.1	169	140.7	65.1	110.5	147.5	760.6	184.6	57.9	102.1	61.9	1163	700	87	243.9	95.9	687.1	1197	254.2	40.5	167.3	51	668.1	79	114.7	975	214.9	222.5	1019	193	242.3	248.5	70.8	84.7	268.2	54.7	91.4	80.3	400.1	964	1229	773
2007	294	725	87.8	19.7	85.7	60	67.1	29.7	74.8	27.5	383.5	98.9	42.3	13.2	28	769	693	10.8	39.6	11	447.3	686.8	21.6	36.7	19.4	76.1	448.3	74	39.3	1144	59.5	58.7	736	47.9	43.1	50.3	43.7	34.5	504.8	40.1	47.6	38.4	98.7	537	558	480
2007	295	610.2	47.4	38	52.7	45.1	54	50.1	37.8	20.2	190	81.6	45.8	36.4	46.5	556	332	20.3	81.4	60	95.9	171.3	140.1	42.9	77	67.1	221.3	61	36.9	367	71.3	74.4	492	62	101.5	49.9	44.1	25.5	261.1	44.3	26	17.5	89.9	383	546	151
2007	296	580.3	24.8	25.4	56	24.6	46	25.4	26.8	27.7	125	43.4	76.5	27.4	29.9	581	419	2.4	76.2	23	225.427	402.1	76.3	43.8	20.2	104.5	309.7	55	52.3	482	25.2	62.5	571	33	32.5	38.4	30.2	38.4	449.4	42.5	39.4	32.7	50.3	251	471	140
2007	297	245.4	7.4	1.8	24.1	0	20.2	11	4.2	1.6	112	17.8	18.8	7.9	5.7	522	144.5	0	4.8	6	177.7	233.6	3.8	10.9	9.7	39.6	86.6	18	5.1	128	2.6	8	202	4	5.1	2.4	3.7	6.6	282.2	21.2	5.3	7.9	7.5	81	385	95
2007	298	388	337	173.3	170.5	250.9	174	158.1	163.2	227	116.7	270.3	168.4	335.8	188.3	1051	234	122.6	280.2	351	196.756	405.6	442	182.5	233.7	126.1	210.6	169	271.6	436	212.7	442.4	235	234	319	198.7	208.6	322.2	212.4	141.1	201.5	306.3	377.3	270	279	65
2007	299	377.6	348.1	146.5	176.8	258.1	189.4	122.8	156.9	162.2	76	183	95.7	116.4	137.4	705	185	74.9	339.6	263	294.756	193.8	486.3	116.6	113.7	115.3	212.4	124	304.2	206	146.4	316.4	162	193	294.7	174.5	149.4	180.6	244.9	105.3	131	341	320.6	360	274	88
2007	300	365.6	351.8	236.5	137.3	315	129.4	130	132.1	244.4	238.2	335.1	179.3	239.1	185.1	873	341	124.5	380.3	471	286.385	605.3	439.5	149.1	340.2	161.8	285.2	143	228.9	465	312.7	387	275	229	294.7	324	126.6	322.6	275.9	129.9	200.5	335.4	563.4	333	490	71
2008	301	803.6	332.1	146.9	122.5	287.2	101.4	37.7	90.7	148.5	749.614	261.8	122.5	221.7	134.7	1012	582.3	81.6	254.9	214	762.98	365	343.7	119.3	192.1	119.2	449.4	170	243.5	948	139.5	382.5	468	142	217.7	177.9	144.3	275	221.6	82.2	198.1	194.2	546.6	760	847	1180
2008	302	569.3	264	135	99.5	304.4	88.7	118	142.1	155.6	258.7	168.8	98.7	168.2	164.3	671	431	60.3	261.1	273	390.581	317	197.6	111.3	162.9	125	385.4	174	223.2	509	127.2	268.9	635	148	220.5	77.9	105.4	186	224.5	127.8	120.1	153.5	322.5	500	479	332
2008	303	431	248.5	155.8	148.5	171.5	121.8	109.1	126.7	153.2	257.6	225	118.7	200.2	174.7	995.8	345	78.6	203.8	81.0143	274.285	332.4	353.7	135.8	143.8	144.1	262.3	168	253.7	255	133	298.5	521	125	153.4	125	127	224.9	100.1	184.2	145.9	247	339.3	496	794	230
2008	304	1080	295.2	214.1	108.8	189.8	206.4	90.1	207	129	150.4	256.5	121.9	178.4	131.6	1084	364	69.7	337.9	149	329.319	264.8	299.9	89.1	138.8	121.4	229.7	111	172.1	308	259.4	292.4	584	319	321.1	278.6	141.7	116	236.4	134.1	294.4	205	274.4	669	670	237
2008	305	888.6	229.8	123.7	159.7	234	226.8	177.1	183.7	287.5	297.2	172.4	105	206.2	154	1105	554	103.1	275.1	166	248.574	333.1	193	141.9	194.6	116.6	333.3	148	192.1	401	190.6	242.4	604.6	257	289.3	208.6	191.3	218.1	254.4	96.7	244.3	163.7	258.3	681	584	463
2008	306	1070	51	103.4	48.5	47.3	100.8	60.9	95.3	81.7	278.5	137.2	62	98.6	58.1	861.4	671	19.4	97.8	105	334.574	542.5	51.7	39.9	73.6	86.4	311.1	72	66.7	555	144.7	95.8	864	162	92.6	159.5	50.3	52.7	450.1	61.9	41.5	43.6	155.2	1024	683	286
2008	307	824.5	24.9	14.7	34.2	26	33.2	15.7	18.4	27	429.736	60.2	29.4	6.4	8.3	750.2	522	15	37.3	18	554.99	425.5	33.6	17.9	71.1	37.5	300.3	53	5.2	1007	30.7	35.3	785	53	77.6041	34.6	12.1	15.5	327.7	19	20.2	21	52.9	958	833	336
2008	308	941.1	44.2	25	53.1	17.4	47.4	38.3	51.8	62	362.049	78.2	27.6	14.4	35.3	720.6	471.9	18.1	111	193	600.224	549.4	30.9	34.5	41.7	36	578	47	9.6	758	75.8	110.7	963	76	101.573	76.4	27.1	7.3	245.6	29.2	65.9	29.6	106.5	1054	750	348
2008	309	477.3	32.8	24.1	48.5	30.7	68.5	25	38.6	21.5	225.359	55.8	42.7874	37.3	37.2	687.5	314	20.5	43.3	74	211.188	223.4	73.6	33.3	45.6	50.3	109.7	48	33.9	674	32.9	36.9	479	77	65.2	45.2	27	41.2	239.2	30.3	25.9	22.8	61.9	251	518	188
2008	310	507.1	289.3	153.5	160.1	208	207	108.7	154.9	79.3	272	206.6	177.9	237.3	169.9	766.4	467	68.2	284.5	192	177.216	399	280.8	111	141.5	183	296.3	140	196.9	442	201.2	209	343	183	320.1	169.8	188.2	171.2	234.9	125.2	168.5	249	356.9	310	394	413
2008	311	217.6	320.6	117.2	121.5	256.1	126.2	105.3	82.7	82.2	67.2	111.4	125.7	224.1	132.8	556.7	115	56.9	303.4	127	74.8833	178.4	381.9	91	108.2	93.1	151.4	159	239	178	65.4	378	112	109	193.1	50.1	155.7	279.1	130.3	71.5	121.9	209.5	173.4	190	147	121
2008	312	232.3	274.7	142.5	137.4	268	149.7	123.6	107.8	166.1	80.5	272.4	93.2	219.6	137.6	746.1	250	76.5	315.4	171	161.555	236.2	373.4	138.7	243.9	111.3	198.5	160	238.8	216	139.4	390.3	74	122	230.2	143.1	183.1	376.6	127.5	95.2	226.4	462	564.1	102	133	84
2009	313	727.4	338.8	165	134.6	220.4	180	128	142.7	117.8	151.1	301.5	109.5	194.7	137.6	1034	516	57.4	471.2	215	600.169	544.9	308.1	139.8	140.2	151.6	684.2	137	155.3	716	254.9	300.3	482	248	300.7	216.3	129.3	157.8	309.2	102.6	157.4	233.4	364.2	626	441	78
2009	314	362.3	221.6	115.7	101.3	117.4	119.3	103.7	107.2	203.3	188	184.7	103.1	118.5	138.3	995.3	340	157.9	258.3	103	362.171	392.1	210.5	83.9	237.2	107.5	139	152	125.8	409.6	167.1	225.5	260	158	169.1	195.2	118	171.2	267.4	108	143.7	160.9	307.1	306	491	38
2009	315	663.1	219.9	148.8	137.1	179.3	166.2	170.8	186.1	137.1	162.3	355.2	81.8	178.2	129.4	769.3	179	56.1	282.4	177	276	153.9	269	117.2	107.1	130.1	182.3	144	187	208	273.8	324.7	318	227	191.1	305.4	123.5	148.4	118.2	136.5	124.4	173.7	306.7	525	604	119
2009	316	374.2	128.7	88.6	75	110.9	119.2	86.2	155.3	26	170.6	91.4	127.1	73.3	93.4	443.7	241	34.6	140.9	72	262	232	239.5	69.7	36.1	119.7	217.1	85	121	660	40.9	150.2	339	84	96.6	54.7	97.8	69.5	248.9	86	64.9	134.2	177.5	557	340	234
2009	317	508.3	106.2	40.7	45	90.5	68.5	26.8	76	55.2	165.836	89.9	45.4	60.8	47.3	868.9	176	38.1	123.6	72	484.86	137.7	78.3	34.2	83.7	40.4	139.1	69	69.1	278	138.4	102.5	471	110	74.3	82.7	64.8	38.3	160.5	55.2	47.3	81.9	139	414	814	147
2009	318	302.8	41.8	60.3	46.3	29.4	73.5	47.2	102.1	49.5	97.5	79.7	48.6	33.2	36.9	809	258	24.7	48.8	23	33	195.6	41.5	31.3	40.8	51	103.4	62	23	363	42.9	103.6	262	79	41.5	48.8	46.1	18.1	416.8	24.1	42.7	34.7	170.4	176	282	192
2009	319	387.9	14.9	5	49	9.7	44.2	15.3	29.8	3.3	199	39.1	36.6	10.8	23.9	494	311	0	22.1	16	123	248.1	9.2	15.8	17.6	71.2	100.1	65	11.4	256	14.6	18.2	503	27	76.3	20.7	21.5	44.8	469.1	29.8	11.6	29.2	28.3	296	596	233
2009	320	893	33.6	17.1	33.4	38.9	20.8	20	7.9	19.1	181	37.7	28.4	21.2	11.7	549	474	3.2	37.6	20	109	374.7	42.6	18.7	20.5	53.4	212.5	44	19.1	346	43.3	70.8	577	72	50.1	36.7	16.1	23.6	420.5	19.6	10.1	21.5	53.1	660	584	209
2009	321	144.9	24.3	9.7	45.6	39.5	18.6	36.7	26.6	8	32.1	21.8	62.3	29.1	9	295	123	19.9	39.4	23	2	168.6	41	22.2	69.4	54.2	97.6	37	22.6	159	15.2	34.2	201	18	46.6	14.2	36.8	25.7	286.8	13.1	13.9	56.1	80.2	80	123	2
2009	322	237.4	187.7	75.5	78	140.2	47.3	68.2	79.7	102.3	29.8	155.4	63.3	151.5	97.9	668.4	205	68.4	177.5	141	71	189.6	179.3	94.8	149.9	63.7	235.9	119	208.8	155	103.2	155.1	194	109	192.2	96.3	120.9	166.2	103.2	121	100.1	155.2	208.2	130	306	26
2009	323	125.3	302.6	160	104	126.7	38.8	68.6	83.9	114.6	32.2	172.9	57	148.8	109.7	788.3	254	91.2	261.5	184	66	306.3	271.5	101.1	200.8	45.5	46.4	71	153.8	30	262.1	311	124	150	162.9	250.4	127.6	127.9	103.1	52.6	167.1	169.8	432.4	105	87	28
2009	324	719.7	260.9	165.7	61.6	80.7	109.2	150.5	127.1	51	256.2	171.8	106.2	183.6	113.6	1261	494	16.2	205.5	51	300	201.4	246.2	77.4	91.1	151.2	588.9	72	117.8	455	159.4	275	725	103	62.9	146.6	148.8	105.5	182	104.2	82.7	172.9	305.4	508	432	211
2010	325	560.9	36.8	9.3	15.7383	6.2	5.4	13.5	14.6	8	298.5	5.8	15.2	27.8	8.7	420.1	262	8.7	25.5	75	207	141.5	11.7	4.4	58.1	31.4	147	15	7.2	501	31.9	61.9	364	9	43.4	24.3	9.8	8	128.6	12.5	9	14	93.3	275	629	243
2010	326	607.8	96.2	97.8	96.2	99	79.5	55.4	59.9	92.9	352.5	92.9	49.5	78.8	65	608.1	547	39.8	204.5	87	333	268.3	94.3	82.6	74.2	79	357.5	97	106.9	426	104.4	123.8	441	87	189.6	126.1	46	69.3	227.2	48.5	99.7	87.1	190.6	460	857	214
2010	327	760.5	47.4	18.5	55.6	55.6	41	29.1	29.9	32.7	436.6	9.6	62.3	54.5	35.5	720	350	2.6	78.3	56	253	380.7	25	47.2	17.5	54.4	301	73	24.1	424	11.7	48.6	420	15	71.6	14	39.7	32.3	251.2	43.7	38.2	38	57.5	338	793	417
2010	328	1038	231.2	121.2	169	217.5	252.3	200.2	216.4	126.2	479.5	341.5	148.1	127.3	157.9	1009	374	68.4	255.1	213	270	205.8	173.8	138.3	107.1	114.8	183.6	164	207.6	827	235	270.8	567	279	228.7	199.4	162.1	161.2	341.4	133.7	205.3	194.3	347.5	745	796	413
2010	329	575.5	231.4	107.1	114.4	218.2	146.1	127.4	159	127.1	212.4	145.1	99.9	172.6	169	727	299	55.8	252	107	125	254	204.5	84.1	95.7	109.6	221.6	144	207.3	497	104.7	221.9	536	136	183.7	113.1	159.3	183.8	253.5	111.4	218.5	235.5	275.3	435	468	171
2010	330	740.7	83.6	46.2	57.5	61.6	95.7	58	48.5	75.1	463.5	101.3	64.1	61.9	59.4	981	760	11.3	114.5	45	115	637.8	89.9	51.5	34.7	59.1	625	76	43.5	825	76.8	97.6	946	62	76.1	64.2	54.5	49.8	333.8	66.1	54.9	66.2	124.9	653	735	308
2010	331	606.6	144.5	91.3	78.8	163.6	141	72.6	119.6	93.8	171.4	114.2	69.5	97.9	86.2	825	470	24.1	159.5	233	63	608.5	173	72.1	84.4	90.4	490	102	95.9	504	129.8	157	598	164	125.4	144.9	96.5	124.8	302.4	92.2	119.5	193.8	305.1	550	629	121
2010	332	426.9	8.1	19	17.2	5.7	36.4	17.2	31.5	3.6	43.8	43.5	15.6	0.2	43.3	388	502	9.6	45.9	16	96	212.2	27.5	11.1	37.9	23.7	75.8	24	7.2	365	38.6	35	268	31	53.4	45.4	14	0.8	222.2	20.3	6.3	5.3	47.6	282	254	25
2010	333	616.2	58.4	35.4	40.7	59.3	51.1	49	66.9	136.9	343.6	94.9	53.7	24.5	51.4	696.4	305	21.8	92.2	39	225	279.5	51	48.5	87.9	43.7	171	64	43.9	378	92.3	75.5	457	98	111.4	133.3	54.7	33.8	195.8	46.7	99	90.8	123.4	443	519	249
2010	334	248.1	143	123.9	129.3	221.2	92.6	88.5	105.5	238.8	64.5	206.8	58.5	271.3	171.4	683.1	359.459	78.9	183.8	185	44	188.5	268.3	127	180.1	82.3	97.5	125	180.7	145	189.2	277.5	334	149	212.5	239.9	142.3	230.4	127.5	85.7	163.2	341.7	411.7	118	85	130
2010	335	582.9	463	204.9	211.7	375.2	229.8	203.3	219.3	284.8	271.7	417.6	174.8	323.9	251.7	877.2	243.727	247.9	560	465	159	1131	502.6	214.5	292	226	268.7	220	339.6	439	334.7	471.5	377	305.5	453.3	351.2	266.5	385.8	167.2	225.8	324.8	496.3	586.4	311	491	229
2010	336	908.6	280.1	176	107.7	189.1	194.8	138.9	112.2	126.8	491.8	300.3	114.5	172.2	142.8	1368	525.184	93.6	315.5	265	316	629	418.1	101.4	191.9	100.5	369.8	79	144.9	518	260	276.2	656	200	276.9	225.9	123.1	165.1	153.8	121.4	162.3	307.7	590.5	747	726	378
2011	337	786.2	147.3	75.1	117.6	86.9	77	57	59.9	60.2	294	125.5	77.1	68.2	91.7	1066	541	54.1	154.5	117	118	489.3	185.7	67.5	111.6	115.3	321.3	78	87.8	763	96.9	194.8	443	61	129.2	128.8	89.2	107.4	187.9	53.9	68.1	140.8	248.2	443	501	290
2011	338	350.9	295.4	121.9	101.961	235.3	179.2	128.5	90	182.4	157.3	265.8	141.1	229	154	856	30	86.6	209.3	346	384	454.3	423.8	136.6	206.9	163.9	314.3	146	242.8	494	154.4	408.4	372	163	144.4	146.9	150.3	263.6	98.4	138.5	205.2	362.9	428.8	168	239	103
2011	339	428.2	180	99.5	123.503	137.2	158.2	126.2	146.9	134.4	164.1	233	111	83	150.6	1197	414	43.2	270.9	106	277	46.7	259	129.9	126.8	119	202.6	160	228.8	446	195.4	238.5	209	140	142	178.4	131.3	163.2	164.3	131.9	112.9	331.3	395.8	462	369	121
2011	340	641.1	269.1	176.9	130.4	429.9	207.4	209.9	202.7	193	267.4	334.9	146	184.5	237	1445	311.264	145.7	320.3	469	654	101.2	372.5	135	172.4	184.8	125.8	206	395.8	205	289.9	316.7	492	325	327.6	323	170.3	257.9	204.1	158.5	326.6	449.2	445.3	520	727	290
2011	341	382.9	153.8	107.8	135.1	94.8	109.7	76.1	82.2	87.1	152.2	145.2	114.3	168.7	93.2	704.2	214.137	66.8	156.2	177	274	167.4	160.6	98.9	46.8	134.3	256.2	116	138.7	235	121.5	140.4	470	154	142.7	104	85.8	155.9	473.1	78.7	97.8	217.1	195.8	308	425	101
2011	342	568.9	86.5	94.9	72.3	78.3	70.5	88.4	38.6	87.3	193.2	75.3	90.7	44.8	61.7	633.1	324.378	30.5	109	96	308	560.6	127.8	52	123.6	78.8	166.1	63	65.3	437	63.5	112	393	115	132.3	62.9	59.2	52.6	371.6	39.8	64.9	42.2	142.2	372	588	127
2011	343	726.8	87.7	83.8	104.4	113.4	115.6	134.8	92.4	80.3	299.1	111.2	122	50.4	79.3	711.4	456.373	13.3	113.1	83	432	762.8	172.6	94.8	49.8	155.7	296.2	113	121.2	470	94.6	101	789	76	136.4	79.5	81.2	95.4	642.4	98.9	110.3	120	99.6	665	678	197
2011	344	408.5	16.8	16.6	37.1	0	45.9	25.7	29.4	47.5	158.3	95.5	55.2	2.1	35.6	665.6	264.596	39.3	66.2	58	242	193	40	14.2	48.4	73	44.8	44	32.9	389	94.9	41.6	259	32	75.8	49.6	18.3	19.7	292.1	42.5	20.1	31.9	67	243	437	152
2011	345	447.6	84.3	56.5	43.6	24.9	26	22.3	36.8	52.6	102.3	49.6	43.5	30.5	37.6	640.1	292.836	6	38.2	39	125	230.2	38.6	29	82.1	32.6	160.3	43	41.9	218	102.9	70.8	422	35	118	149.2	33.2	42	273.1	29	60.5	34.5	91	391	379	56
2011	346	604.2	229.5	128.7	104.1	309.1	139	95.8	141.1	212.2	157.7	251.2	102.1	151.1	112.9	876.7	441.688	157.5	339.1	244	230	472.8	307.8	109.5	315.8	86.3	169.9	90	271.4	298	237.7	389.8	396	152	212.2	240.5	138	231.6	91.9	84.4	195.9	288.9	223	413	269	129
2011	347	87.1	284.5	130.9	98.8	217.8	157	67.4	132.4	216.7	5.8	225.1	98.6	286.3	172.5	513	201.291	133.3	387.3	223	194	26.6	397.6	84.4	159.9	84.6	5	105	184.1	36	196.8	262.8	100	146	207.8	220.5	101.8	184.8	91.7	160.3	212.2	272.7	343	25	47	0
2011	348	277.9	381	151.5	201.2	242.4	184.5	176.5	157.1	65.6	132.6	207	236.8	228.2	185.2	690	83.2994	42.1	319	206	311	299.7	411.3	151	142.8	245.2	155.2	196	274.8	309	153	337.5	226	172	247.4	148.7	217.5	239.5	332.8	175.7	119.6	365.7	283	144	219	50
2012	349	919.6	357.3	258.2	175.1	225.6	120.7	158	148.4	149.5	660.9	281.9	125.6	240.4	157	904	654.405	71.1	326.9	170	822	524.9	423.1	152	270.1	189.8	585.4	180	264.6	657	193.5	391.9	547	173	215.1	241.5	216.3	238.1	321.7	129.9	213.7	214.1	631.7	688	578	499
2012	350	519.9	251	119.8	95.2	171	125.1	77	85.5	72.1	272.4	106	84.6	95.7	72.3	812	166.898	61.5	211.9	76	711	201	188.6	103.3	97.3	104.9	331.5	106	147.5	266	74.4	235.2	597	93	172.7	68.8	98.9	153.9	229.8	96.6	83.7	181.3	213.1	451	503	255
2012	351	668.8	182.8	111.4	110.1	73	97.3	163.6	153.9	54.9	226.5	145.7	83.2	25.2	94.2	625	247.932	123	199.5	105	378	185.6	212.8	84.5	105.5	91.6	173.7	140	129.1	299	204.3	165.7	264	95	211	183.7	93.9	56.3	344.387	107.3	84	91.8	278.715	481	541	212
2012	352	753.2	207.1	149.1	122	331.2	132.421	114.9	124.1	165.2	367.5	326.4	130.5	116.3	121.1	752.7	534.471	116.1	245.9	158	727	453.4	222.8	113.6	125.5	101.5	180.5	130	207.6	298	183	214.9	490	191	202.5	208.8	167.7	156.7	219.849	132	270.3	248.5	159.181	834	393	318
2012	353	1029	13.8	24.9	49.3	3.9	63.2	41.8	34.9	28.6	731.6	51.9	52.8	15.9	19.8	787.9	369.765	0	58.8	39	850	306.4	27	21.207	17	49.2	94	64	2.8	1283	75.9	20.9	787	58	86	57.2	29.8	19	358.084	33.3	31.7	22.6	97.7803	1137	811	554
2012	354	462.6	22.5	10	33.7	6.3	36.8474	22.4	21.3	26.5	360.1	20.4498	34.7	0	10.9	477.8	426.997	4	14.8	7	747	254.1	28.8	13.4	7.4	50.6	72.6	27	5.6	777	6.5	16.5	817	35	12.3	7	10.4	5.3	309.8	36	24.2	12.5	2.3065	555	591	265
2012	355	313.8	27.9161	1.5	29.1	47.5403	8.5563	16	8.5	2.2	104.3	39.4381	33.2228	0	0	360.1	238.849	0	1.9	0	598	264.4	2.3	14.0334	1.1	92.8	136.685	32	17.0855	506	0	22.6	271	22.0542	0.4	1.8	7	19.2124	435.381	27.5	0.9	13.1	30.02	347	475	55
2012	356	109.8	0.664	2.4	39.4	1.2739	19.1	27.8	11.6	6.5	65	17.2	41.4	1.8	8.2	373	169	4.7	19.1887	11	243	0.4	12.6	23.9936	14.3	75.7	81.4185	37.5411	14.8376	51	7.7	15.5	256	9	15.5	16.6	2.4344	1.4526	374.332	31.5	1.3	16	63.0726	169	209	33
2012	357	281.7	14	13.8	20.2	9.4644	23.5	5.9	7.7	3.2	57.2	1.7	12.6	0.2	4.4	287.3	140	0	12.1	7	72	34.1	13.3	5.3	17.8	35.1	87.4666	16	9.2	262	25	10.3	140	10	11.7	21.8	0	17.1	307.576	11.8	0.3	2.2	22.5075	159	153	62
2012	358	354.982	172.8	80.1	73.3	145.2	65.5	88.7	80.2257	141.6	88.6	147.9	110.5	162.4	74.3	653.7	355	88.5	204.7	293	302	245.3	253.2	74.036	145.2	89.6	342.759	75	116.5	362	165	165.5	436	78	161.9	163.3	80.2	160.7	204.509	76.5	174.3	151.5	326.9	294	183	78
2012	359	451.039	283.3	182.094	91.7	176.6	93.7	119.3	126.871	156.1	85.4	275.1	76.6	120.642	96.9	953	318	140	324.4	203	168	118.4	288.3	78.7031	254.9	90	224.914	94	121.9	300	181.4	242.4	418	239	197.6	208.359	92.1	78	140.2	79.7	164.3	126.3	378.9	407	295	55
2012	360	164.46	175.058	94	59.2	166.077	41.5606	43	57.7	94	48	181.9	49.7	89.1424	94.7	568	365	34.5	187.1	117	108	583.05	175	57.7681	82	80.8	282.573	129	120.7	443	144.2	271.1	266	56	192.4	81	50.4	152.1	234.2	54.5	84.4	231.6	235.6	55	127.2	27
2013	361	556.601	63.2	86.4	39	58.8	93.1	88.9	46.7	25.8	310.4	77.8	37.9	37.1	21.9	612	783	2.5	83.3	42	626	282.7	103.7	31.1363	78.6	40.9	479.906	54	78.9	1102	54	62	473	42	23.9	52.9	33.3	20.3	235.9	71.2	14.4	66.6	209.8	237	634	274
2013	362	783.618	361.6	94	131.9	181.9	158.2	155.6	128.8	106.8	179.8	168.2	175.7	175.1	178.5	752	146	63.9	265.6	106	726	68.1	214.4	77.9948	124.7	182.5	189.793	146	179.553	342	110.7	273.7	492	86	162.7	132	156.2	130.1	373.4	164.5	147.6	190.1	280.5	225	507	267
2013	363	676.942	103	124.8	75.6	109.3	85.9	74.8	103.2	88.7	368.1	122.4	81.9	141.7	85.6	740	322	18.7	204.5	176	595	297.3	155.6	73.8494	168	82	375.092	75	111.353	471	78.3	117.1	627	73	75.6	89.3	67.3	69.5	243.8	78.2	100.8	58.6	218.6	534.2	577	346
2013	364	973.227	111.9	87.4	87.1	116.3	112.3	90.6	99.4	152.7	453.8	97.1	61.7	200.1	131.5	790	502	18.1	252.8	296	1049	433.5	111.8	64.035	62.5	73.1	745.168	67	95	991	156.8	107	429	99	59.3	150.1	53.2	187.2	160.7	67	90.5	87.2	135.7	695	1002	561
2013	365	916.676	263	182.1	121.9	196	210.2	198.2	178	124.6	438.1	262.8	136.6	140.6	131.9	1121	529	47.4	260.9	503	440	587.5	208.6	145.514	184.5	140.1	665.27	148	191.2	829	179.5	299.2	845	237	255.3	192.3	184.5	229.7	360.8	133.3	184.5	182	304.7	599	599	433
2013	366	359.8	17	10.6	34.8	6.4	28.1	19.1	11	9	197.7	10.5	41.4	6	8.2	664.3	227	0	35.8	1	181	154.9	27.6	11.7253	19.3	44.9	108.235	27	8.4	575	4.3	15.8	228	8	22.9039	6.5	7.1	7.5	308.2	19.2	7	8.7	34.2	308	400	118
2013	367	381.8	15.9	14.1	105.6	1.3	52.5	38	23.7	18.9	104.7	34.7	80.4	6.7	20.4	583.6	146	5.5	34.2	23	151	29	20.9	39.4	30.6	155	11.6413	112	23.1	436	21.2	44.9	192	27	28.9	14.6	39.2	78.9	664.6	50.6	8.1	29	48.5	544	361	119
2013	368	277.5	19	6.1	63.5	30.9	45.8	30.6	41.5	13.3	146.2	51	39.1	52.6	28.3	635.8	271	11.7	64.6	62	100	267.8	35.8	25.8	46.2	71.7	76.3059	50	26.9	192	95.8	76.2	303	31	48.5	95	22.3	51.7	426	18.8	44.9	17.4	101.9	308	336	99
2013	369	313.5	21.8	16.3	30.8	12.6	16.3	19.5	10.8	75.1	76.9	36.1	25.3	10.7	9.4	462.1	172	11.7	49.1	32	109	112.1	19.2	12.4	42	33.5	138.493	30	1.8	138	65.8	32.9	192	31	89.8	57.1	9.2	36.8	275.3	22	9.6	7.6	113.5	282	317	69
2013	370	482.4	185.2	80.3	77.9	121.1	143.8	136	107.3	129.5	220.7	165.5	65.4	167.7	82.6	671.8	204	58.3	221.5	86	96	432.7	218.2	126.1	179.4	107.2	362	72	119.4	470	184.1	265.4	410	127	183.9	228.5	62.7	181.2	222.4	66.5	68.1	114.9	310.8	338	337	98
2013	371	149.8	185.5	74.6	101.2	103.9	88.6	87.3	92.8	50.6	35.4	286	120.8	283.6	161.8	654	157	38.8	207.6	256	39	143.3	292.5	100	114.4	85.3	191	125	185	165	192.6	229.8	350	144	165.7	227.3	75.8	360.2	130.5	139.4	102.4	267.9	310.3	115	211	2
2013	372	296.6	363.5	83.3	76.3	86.4	73.2	49.8	72.8	64.6	132.8	193.9	120.7	203.9	63.4	1001	123	31.5	276.1	190	378	150.4	294.3	64.5	220.8	68.4	423	74	198.3	106	203.8	263.4	243	123	298.4	219.1	60.7	205.966	230.9	62.4	134.2	220.7	355.4	213	294	30
2014	373	826.6	206	141.3	93.4	161.3	107.7	92.3	124.9	103.8	429.8	201.5	102.5	189.5	153.9	918.9	389	80.1	282.2	98	361	332.4	209.2	115.5	168.4	74.2	539	76	169.2	512	152.7	302.3	913	120	209.8	178.7	144.1	100.6	246.3	66.9	133.9	235.7	363.9	544	590	300
2014	374	495.708	122.4	86.7	32.8	81	26.4	35.6	28.8	166.8	431.8	81.4	15.1	86.3	41.1	576.2	311	44.4	136.6	113	369	533	157.8	27.7	81.7	15.7	414	28	37	448	73.7	145.5	439	68	91.8	90.3	45.9	93.3	155.1	36.6	62	59.9	199.3	435	613	135
2014	375	850.6	209.2	137.1	96.5	174	137.3	96.8	114.5	106.2	425	253.7	116.6	177.6	129.8	954.2	238	50.5	256.1	168	625	324	280.9	80.5	118.4	111.9	225.306	127	185.2	442	161.4	318.1	353	186	184.3	115.8	185.1	119.7	316.3	127.8	107.1	187.9	299.2	734	543	393
2014	376	653.5	84.5	70.4	65.9	27.1	49.1	32.3	89.5	82.7	394.3	149	54	49.5	54.1	506.2	424	18.1	133.7	61	467	519.1	116.5	59.5	48.7	64.8	224.042	74	35.1	412	97.9	97.3	462	123	114.3	68.4	59.4	27.1	316.5	42.3	59.1	45.1	126.5	586	1009	348
2014	377	1042	321.5	268	170	225.5	154.7	151.7	166.7	212	540	250	158.6	180.6	228.3	999.2	418	119.4	321.7	111	602.052	347	272	171	301.5	201.8	380.566	226	272.4	520	212.4	237.2	701	250	405.7	234.6	202.3	182.9	308.8	178.2	196.3	248.5	348.9	1115	843	450
2014	378	696.1	57.8	44.5	103.3	53.3	120.7	71.9	79.1	56.7	357.1	56.9	112.3	42.4	63.3	580.5	609	25.7	121.1	10	275.145	145.8	71.2	74.1	49.6	151.3	236.532	133	52.7	628	66.3	96.4	631	88	119.6	83.1	84.2	60.1	430.4	90.2	49.8	53.3	77	907	661	480
2014	379	286.1	14.5	11.4	60.7	5.8	37.7	30.4	13.2	8.3	126.3	9.4	57.9	4.2	15.5	429.3	331	1	6.3	0	113.331	90.1	12.8	37.6	6.2	61.1	28.3916	47	15.4	242	6.4	43.2	356	6.4736	9.6	4.1	20	24.8	555.5	38.8	12	31.5	11.4	280	522	33
2014	380	634.8	6.3	2.6	32	0	37.1	16.2	16.1	1.5	147.9	5.1	34.6	3.7	9.7	368.4	421	0.6	5.8	26	271.44	144.3	1.6	16.1	1.4	54.9	168.112	30	1.2	603	6.2	8	352	13	0	4.7	9.8	13.1	387.9	32.9	0.9	12	14.8	401	656	141
2014	381	420.3	68.3	54	32.2	22.2	48.6	55.1	53.7	34.6	261.1	81.8	54	64.4	34.2	658.3	218	31	122.7	12	185	49.8	51.7	30.6	97.4	36.8	173.024	33	11.1	320	106.3	76.8	558	51	90.7	105.7	33.7	40.1	224.3	40.8	48	8.5	175.3	369	458	173
2014	382	973.9	221.3	121.4	99.8	131.4	110.7	106.6	91.7	162.2	153.9	235.1	113.2	100.1	116.8	1497	368	124.1	197.5	50	268	738.175	275.8	80	271.8	138.5	427.062	95	174	454	227.1	178.3	597	240	241.9	232.2	155.7	130.1	201.1	77.7	237.8	198.3	506.5	792	717	175
2014	383	338.6	254.1	136.8	162.8	291	138.8	130.1	104.6	127.4	103.9	254.4	120.7	210.4	111.2	932.2	163	56.4	208	57	110	182.4	361.2	83.4	158.8	122.8	101.469	148	234.1	592	165.6	370.2	233	120	150.4	196.5	164.3	266.8	170.8	137.2	129.7	296	344.1	221	271	104
2014	384	542.5	331.8	160.4	128.5	172	128.8	161.6	117.4	113.1	243.9	254.6	150.1	225.2	134.7	928.7	417	116.6	216.5	26	292	423	251.8	71.3	193.3	111	256.152	175	202.7	552	223.1	364.4	507	185	260.1	195.9	181.7	201.3	224.2	134.7	142.1	243.6	396.2	497	623	110
2015	385	547.8	133.2	99.3	85	88.9	74.5	74.8	81	62.6	352.5	114.4	68.7	80.2	67.6	623.1	294	45.4	106	34	500	52.7	166.2	60.7	60.6	78.6	191.145	100	84.1	738	77.3	80.7	380	92	134.3	92.8	89.8	79.1	295.4	53.7	59.7	72	147.9	603	688	325
2015	386	625.3	51.1	53.6	47.1	18	48	41.3	40.9	73.1	315.8	157.5	68.1	76.6	72.6	854	277	44.1	71.4	46	303	458.825	92.4	46.7	140.2	36.8	213.678	127	71.1	384	73.7	104.9	460	36.2849	81.1	97.6	29.8	83.5	122	90.8	41.5	70.6	340.5	796	515	288
2015	387	407.1	232.2	93.5	111	118.7	127.4	110.5	99.4	107.6	227	213.2	95.3	238.5	108.2	748.3	169	71.6	243.8	58	148	42.3	197.4	77.2	124.4	95.5	153.011	129	191.2	87	114.3	265.7	301	110	227.2	124.9	70.4	220	203.1	87.7	174.6	200.7	216.2	392	500	296
2015	388	849.4	144.3	86.7	49.1	78.6	119.9	92	114.8	72.7	587.6	112.2	91.1	119.1	68	626.9	343	45.2	210.1	57	337	117.9	96.4	51.3	60.2	59.4	317.959	59	12.3	311	88.3	156.5	600	147	131.1	112.6	76.7	150.6	297	69.4	160	43.3	170.1	788	735	387
2015	389	918.8	40.2	27.3	63.8	25.4	60.2	31	52.1	32.7	336.1	37.9	41.4	9.1	17.3	723.4	467	4.2	15.4	4	676	467.637	53.3	24.8	8.3	60	373.947	78	8.1	604	22.7	46.5	652	49	33.5	27.3	22.9	6.1	307.8	34.1	23.2	18.5	27.7	393.875	973	283
2015	390	175.1	12.1	4.7	81.7	2.1	48.9	35.8	21.2	5	119.9	19.2	68.9	16.5	13.2	338.3	379	0	37.7	1	317	260.638	8.9	36.9	15.1	128.4	35.7094	63	22.7	530	33.9	49.1	518	9	21.4	25.4	10.4	34.1	620.2	47.4	10.6	26.1	28.9	229	378	212
2015	391	569	10.8	13	83.6	2.3	85.9	34.6	34	16.5	427	72.1	40.8	4.4	22.9	594.6	613	0	11.5	0	496	301.1	14.4	33.6	12	76.3	106	64	9.1	910	62.3	15.6	587	32	55.9	34.6	30.2	14	442.4	35.2	28.7	14.3	62	717	665	346
2015	392	495.4	2.5	2.4	48.6	1.8	21	23.7	3.9	0.4	174.5	1.2	35.6	1.1	0	379.6	163	0	9.7	2	266	77.4	1.6	13.4	2.6	50	107	35	15.1	643	1.1	2.6	332	0	2.1	3.5	5	4.4	343	20.6	7.2	6.8	15.5	322	371	238
2015	393	337.4	5.3	1.6	10.7	0	17.7	13.4	3.7	1.2	66.8	9.3	29	15	6.7	488.8	122	13.2	7	2	152	164.1	1.1	5.1	22.1	36.9	121	10	0	212	31.4	5.3	284	1	18.5	15.7	5.9	7.6	164.2	20.6	3.3	2.8	28.8	238	467	156
2015	394	868.6	139.8	123	51.1	167.4	102.7	64.7	110.9	120	226.9	133.5	58.8	139.1	102.3	1058	576	47.4	166.277	34	298	739.8	178.7	39.1	91.9	75.8	482	75	81.3	624	133.6	170.7	797	171	175.8	134.7	91.9	76	206.7	48.2	119.9	102	224.6	562	910	197
2015	395	843.6	302.9	145.7	94	242.5	114.4	86.1	93.4	150.6	257	133.8	86.5	157.4	81.9	1134	354	71	227	121.3	224	571.1	156.8	37.3185	146.4	71.4	317	92	133.9	568	240.4	249.8	633	164	286.2	201.4	104.1	143.7	220	74.5	168.3	141.7	433.5	725	781	268
2015	396	719.3	0	3.3	13.7	0	24.3	12.8	9.1	16	511.2	35.2	15.4	0	16.1	298	122	10.3	0	0	251	251.9	5	11.7398	8.1	34.9	214	13	0	757	7.7	0.5	355	28.5641	3.5	8.1	6.2422	16.3487	215.9	12.6	13	0.3	15.5	446	718	295
2016	397	781.2	133.5	32.2	58.7	128.1	86.8	101.8	62.6	61	749.1	143	25.8	93.4	50.6	526.3	373	39.3	111.3	78	442	378.3	121.9	41.5085	94.4	34.6	198	57	63.1	673	96.6	194.6	339	98	74.9	91.5	42.9	97.2	119.3	40.1	41.1	79.8	271.1	305	685	428
2016	398	623.3	68.5	17.3	32.3	8.6	31.7	44.8	27	18.9	433.5	31	27.7	44.6	11.6	655.6	283	3.5	65.9	52	344	178.8	35.9	20.4914	23.3	37.1	378	41	6.7	390	16.5	59.5	674	21	40.2	36.6	28	31.8	246.7	29	19.1	27.2	126	522	536	328
2016	399	779.8	84.1	64.9	67.6	57.4	107.9	85.9	135	49.4	366	106.5	36.2	86.4	57.7	743.7	155	24.4	131.8	68	301	128.6	127.3	70.0395	29.1	46.7	99	66	87.2	48	163.8	303	231	128	152.6	171.7	128.6	108.6	252.4	26.2	67.8	94.3	193.3	380	485	432
2016	400	686.7	326.3	158.4	150.6	204.1	175.5	122.1	193.1	73.3	492	254.6	147.6	180.5	169.9	925.4	288	12.2	230.9	97	233	86.8	237	96.8977	58.3	124	278	127	232.2	261	180.3	299.1	579	191	251.6	152.3	98.1	276.5	196.1	137.8	142.4	252.4	262.2	521	606	751
2016	401	952.4	78.3	56.1	46.4	71.5	111.5	60.6	96.8	140.6	608.6	129.2	60.8	120.1	39.9	862.2	614	64.7	193.5	159	502	812.6	75.3	33.0093	106.6	78.5	561	53	60.6	639	240.1	166.5	852	277	132	176.8	68.8	32.1	356.8	43.4	142.3	96	277.8	1089	1022	734
2016	402	532.6	51.8	25.9	86.9	57.4	86	27.1	55	49.1	577	51	85.6	7.9	27	713.1	518	10	68.8	23	562	440.8	31.6	56.3291	48	96	216	86	12.4	1089	50.7	36.5	740	47	67.8	45.3	39.1	17.8	525	57.2	37.1	30.1	87.5	643	878.5	415
2016	403	634.4	23	32.5	106.9	29.2	57	48.9	35.7	30	361.5	39.9	97.3	4.6	51.8	583.1	390	6	34	18	221	407.1	29.2	46.9623	20.9	135.6	102	104.9	43.7	392	14.7	20	599	32	25.8	21.1	65.6	24.1	609	70.9	24.6	38.8	43.2	695	673	197
2016	404	117.9	12.2	5.9	31.1	7.6	21.8	19.2	5.3	6.9	65.6	57	37.7	14.8	2.5	308.4	167	6.5	26.9	28	60	5.5	10	9.3417	19.3	37.1	34	19	6.2	72	6.6	15.8	36	10	8.1	2.6	1.7	5.2	228.5	18.8	3.5	0.5	74.1	85	232	16
2016	405	530.8	91.3	32.5	75.1	68.1	61.7	54.7	65.1	58.8	365.1	42.4	110.5	81.1	89.6	647.2	314	7.4	95.7	31	310	626.7	81.8	49.6576	29.9	136.9	117.362	66	49.7	751.641	16.2	74.5	433	20	49.2	17.3	74.5	93.3	248.9	115.3	38	18.9	80.1	438	660	223
2016	406	404.9	201	104.7	59.8	121.8	121.7	78	70.6	81.5	171.5	202	44.7	229.4	180.1	747.4	359	91.7	356.3	200	153	410.9	201	104.948	181.1	38.3	321.901	123	113.6	389.351	178.6	255.1	299	142	266.4	220.9	103	215.8	140.111	33.3	140.4	195.2	270.4	174.367	458	187
2016	407	145.3	258.6	131.7	89.2	134.3	118.3	102.1	63.7	148.6	64.3	187.8	86	245.9	99.5	372.103	127	60.9	258.3	241	59.7868	154.9	270.9	69.4117	111.7	101	80.2087	72	127.6	208.524	134.2	355.8	109	130	243.1	146	112	234.6	171.769	81.9	137.3	266	307.4	135.691	117	61.4107
2016	408	571.3	388	207.1	126.8	183.709	110.4	116.7	131.2	170.7	219.3	307.3	108.3	242.4	161.9	985.665	361	99.7	330	276	153.331	547.8	320.1	91.9785	222.8	114.1	446.113	122	209	590.872	191	268.8	402	217	346.661	228.934	147.5	129.9	225.917	76.2	182.1	152.2	473	588.429	552	266.598

## Sheet: Table 1
Station	ID	Rainfall mean (mm.year-1)	Rainfall Std div (mm.year-1)	Rainfall CV	Missing Data %
Barbacoas	BAR	562.821	256.385	0.455535	4.41176
Berruecos	BER	145.43	110.804	0.761905	0.735294
Bombona	BOM	86.344	61.0938	0.707562	0.245098
Botana	BOT	76.3481	40.24	0.52706	0.735294
Buesaco	BUE	104.567	92.1429	0.881185	1.22549
Chiles	CHI	91.353	61.6256	0.674588	0.980392
Cumbal	CUM	75.24	47.8178	0.635538	0
Paraiso	PAR	82.3734	52.4462	0.636688	0.490196
Peñol	PEÑ	90.449	65.3725	0.722755	0
Mira	MIR	250.04	159.468	0.637771	2.20588
Guachavez	GCH	138.054	91.6669	0.663994	0.735294
Gualmatán	GMT	77.5235	53.7368	0.693169	0.735294
Hidromayo	HID	110.323	88.295	0.800331	0.490196
Imues	IMU	83.5147	60.33	0.722388	0.245098
Junin	JUN	726.642	270.744	0.372597	0.490196
Charco	CHA	301.553	148.219	0.491517	6.86275
Guasca	GCA	48.9682	46.4549	0.948676	0
La Unión	UNI	164.632	115.402	0.700972	0.490196
Mamaconde	MAM	107.52	93.8106	0.872498	0.980392
Mataje	MAT	289.725	197.135	0.680421	9.06863
Mosquera	MOS	304.378	198.351	0.65166	3.18627
Nariño	NAR	165.516	126.004	0.76128	0
Obonuco	OBO	68.7486	52.4153	0.762421	6.61765
Pisanda	PIS	105.604	79.6797	0.754515	0
Puerres	PUE	84.8875	49.0823	0.578204	0
Remolino	REM	228.558	163.419	0.715001	10.7843
Rio Bobo	RBB	91.6512	53.3531	0.582131	0.980392
Rosal Monte	RMO	111.886	90.1027	0.805311	0.980392
Salahonda	SAL	396.498	238.182	0.600714	3.18627
Samaniego	SAM	122.124	98.4166	0.805876	0
San Bernardo	SBO	166.996	116.682	0.698713	0.490196
Jose Tapaje	JOS	399.783	222.449	0.556424	2.69608
Sandoná	SAN	95.2349	78.3809	0.823027	0.980392
Taminango	TAM	140.924	95.7668	0.679564	0.980392
Tanama	TAN	112.863	80.2614	0.711143	0.980392
Tangua	TGA	83.7608	60.7954	0.725822	0.490196
La cruz	CRU	112.03	91.4668	0.816446	0.980392
Monopamba	MON	267.826	125.577	0.468876	4.41176
A. San Luis	ASL	72.5453	43.3506	0.597566	0
A. Antonio Nariño	AAN	98.135	71.497	0.728557	0
Aponte	APO	128.56	116.071	0.902856	0
Vergel	VER	214.846	145.097	0.675356	3.67647
Magui	MAG	404.408	236.546	0.584919	3.43137
Guayacana	GYA	500.212	223.551	0.446912	2.20588
Coco	COC	215.513	180.193	0.836112	2.45098

## Sheet: Table 2
Architecture	Explained Variance Components (%)	RMSE
5 - 30 - 45	80.9	±53.7
10 - 30 - 45	93.4	±37.5
20 - 30 - 45	96.1	±24.5
20 - 40 - 45	96.4	±23.2
45 - 40 - 45	98	±10.9
45 - 44 - 45	98.6	±9.8
